# Supplementary material for: Import mechanism of peroxisomal proteins with an N-terminal signal sequence
Source: Nat Cell Biol. 2025 May 9;27(6):948–58. doi: 10.1038/s41556-025-01662-5 (PMC12173945; doi:10.1038/s41556-025-01662-5)
Supplement: Supplementary file 2 — Plasmids and yeast strains used in this study. [file 41556_2025_1662_MOESM2_ESM.xlsx]

## Sheet: Supplementary Table 1
Supplementary Table 1
Plasmids for recombinant-protein expression in Escherichia coli used in this study.
Plasmid Name	Construct	Description	Reference
pET-28b(+)	–	Empty vector for recombinant-protein expression in E. coli.	Novagen (no. 69865)
pGEX-6P-3	–	Empty vector for recombinant-protein expression in E. coli.	Cytiva (no. 28-9546-51)
MSV-011	GST-3C-PEX5L	The long (L) isoform of the PEX5.S gene from Xenopus laevis (GenBank accession no. XP_018082760.1), fused at the N terminus to GST and a 3C protease-cleavage site.	Skowyra & Rapoport 2022 (ref.15)
MSV-013	GST-3C-PEX5S	The short (S) isoform of the PEX5.S gene from Xenopus laevis (GenBank accession no. XP_018082765.1), fused at the N terminus to GST and a 3C protease-cleavage site.	Skowyra & Rapoport 2022 (ref.15)
MSV-014	GST-3C-PEX5L (C11A)	The long (L) isoform of the PEX5.S gene from Xenopus laevis (GenBank accession no. XP_018082760.1), with the conserved cysteine (residue 11, numbered relative to the PEX5L reading frame) mutated to alanine, and fused at the N terminus to GST and a 3C protease-cleavage site.	Skowyra & Rapoport 2022 (ref.15)
MSV-110	GST-3C-PEX5L (∆WF)	X. laevis PEX5L (from plasmid MSV-011), with all WxxxF/Y motifs changed to AxxxA (i.e., residue pairs 59 & 63; 115 & 119; 132 & 136; 149 & 153; 174 & 178; 236 & 240; 248 & 252; and 293 & 297; numbered relative to the PEX5L reading frame), and fused at the N terminus to GST and a 3C protease-cleavage site.	This study
MSV-216	GST-3C-PEX5-GFP	X. laevis PEX5S (from plasmid MSV-013), fused at the N terminus to GST and a 3C protease-cleavage site, and at the C terminus to a linker comprising the amino acids GGSGGS followed by the coding sequence of mEGFP (from MSV-065).	Gao & Skowyra et al. 2022 (ref.17)
MSV-099	GST-3C-PEX14 (NTD)	The PEX5-binding N-terminal domain (NTD) (i.e., amino acids 19-78) of the X. laevis PEX14.L gene (GenBank accession no. XP_018081136.1), fused at the N terminus to GST and a 3C protease-cleavage site.	Romano et al. 2019 (ref.36)
MSV-065	GST-3C-GFP	Monomeric enhanced GFP (mEGFP) bearing four optimizing point mutations (F64L, S65T, L195S, and A206K)69, fused at the N terminus to GST and a 3C protease-cleavage site.	Gao & Skowyra et al. 2022 (ref.17)
MSV-223	GST-3C-GFP-SKL	mEGFP (from plasmid MSV-065), fused at the N terminus to GST and a 3C protease-cleavage site, and at the C terminus to an enhanced PTS1 import signal (GYKGLKSKL), derived from firefly luciferase as described previously70.	Gao & Skowyra et al. 2022 (ref.17)
MSV-294	GST-3C-PTS2-GFP	mEGFP (from plasmid MSV-065) fused at the N terminus to GST followed by a 3C protease-cleavage site, the PTS2 import signal (residues 1-27) from POT1 of S. cerevisiae (GenBank accession no. NP_012106.1), and a linker comprising the amino acids GSG.	This study
MSV-242	GST-3C- ACAA1PTS2-GFP	mEGFP (from plasmid MSV-065) fused at the N terminus to GST followed by a 3C protease-cleavage site, the PTS2 import signal (residues 1-31) from X. laevis ACAA1.L (Genbank accession no. NP_001080604.1), and a linker comprising the amino acids GS.	This study
MSV-243	GST-3C- AGPSPTS2-GFP	mEGFP (from plasmid MSV-065) fused at the N terminus to GST followed by a 3C protease-cleavage site, the PTS2 import signal (residues 1-51) from X. laevis AGPS.L (Genbank accession no. NP_001086573.1), and a linker comprising the amino acids GS.	This study
MSV-244	GST-3C- PHYHPTS2-GFP	mEGFP (from plasmid MSV-065) fused at the N terminus to GST followed by a 3C protease-cleavage site, the PTS2 import signal (residues 1-40) from X. laevis PHYH.S (Genbank accession no. NP_001086497.1), and a linker comprising the amino acids GS.	This study
MSV-293	GST-3C-PEX5-21	X. laevis PEX5L (from plasmid MSV-011) fused at the N terminus to GST and a 3C protease-cleavage site, and with residues 181-267 (relative to the PEX5 reading frame) replaced by residues 193-288 of PEX21 from S. cerevisiae (GenBank accession no. NP_011755.3) flanked by linkers composed of the amino acids GSG.	This study
MSV-299	GST-3C-PEX5-21 (∆WF)	The chimeric receptor PEX5-21 (from plasmid MSV-293), with all WxxxF/Y motifs changed to AxxxA (i.e., residue pairs 59 & 63; 115 & 119; 132 & 136; 149 & 153; 174 & 178; and 308 & 312; numbered relative to the PEX5-21 reading frame), and fused at the N terminus to GST and a 3C protease-cleavage site.	This study
MSV-304	GST-3C-PEX5-21 (∆TPR)	The chimeric receptor PEX5-21 (from plasmid MSV-293), lacking residues 280-634 (i.e., the TPR domain; numbered relative to the PEX5-21 reading frame), and fused at the N terminus to GST and a 3C protease-cleavage site.	This study
MSV-211	14×His-TEV-PEX13 (1-193)	Amino acids 1-193 of PEX13 from Arabidopsis thaliana (GenBank accession no. NP_187412.1), fused at the N terminus to a 14×His epitope tag and a TEV protease-cleavage site, and at the C terminus to a Cys residue.	Gao & Skowyra et al. 2022 (ref.17)
MSV-298	14×His-TEV-PEX13 (1-193) (∆KPWE)	Amino acids 1-193 of PEX13 from A. thaliana (from plasmid MSV-211), lacking the two KPWE-like motifs in the N-terminal unstructured region (residues 12-15 and 73-76, relative to the PEX13 reading frame), and fused at the N terminus to a 14×His epitope tag and a TEV protease-cleavage site.	This study
MSV-310	GST-3C-PEX39	PEX39 from S. cerevisiae (GenBank accession no. NP_012546.4) fused at the N terminus to GST and a 3C protease-cleavage site.	This study
MSV-317	GST-3C-PEX39-GFP	PEX39 (from plasmid MSV-310), fused at the N terminus to GST and a 3C protease-cleavage site, and at the C terminus to a linker comprising the amino acids GSG followed by the coding sequence of mEGFP (from plasmid MSV-065).	This study
MSV-314	GST-3C-PEX39 (∆RPWE)	PEX39 (from plasmid MSV-310) with residues 48-51 (i.e., the RPWE motif; numbered relative to the PEX39 reading frame) mutated to alanines, and fused at the N terminus to GST and a 3C protease-cleavage site.	This study
MSV-318	GST-3C-PEX39 (∆APH)	PEX39 (from plasmid MSV-310) with residues 9, 12, 13, 16, and 17 (i.e., the APH; numbered relative to the PEX39 reading frame) mutated to alanines, and fused at the N terminus to GST and a 3C protease-cleavage site.	This study
MSV-319	GST-3C-PEX39 (∆RPWE, ∆APH)	PEX39 (from plasmid MSV-310) with residues 48-51 (i.e., the RPWE motif; numbered relative to the PEX39 reading frame) as well as residues 9, 12, 13, 16, and 17 (i.e., the APH; numbered relative to the PEX39 reading frame) mutated to alanines, and fused at the N terminus to GST and a 3C protease-cleavage site.	This study

## Sheet: Supplementary Table 2
Supplementary Table 2
Plasmids for recombinant-protein expression in Pichia pastoris used in this study.
Plasmid Name	Construct	Description	Reference	Source
pPICZα	–	Empty vector for recombinant-protein expression in P. pastoris.	–	ThermoFisher (no. V19520)
pPICZα-LINK	–	pPICZα containing LINK motifs71 to facilitate insertion of additional recombinant-protein expression constructs.	Feng et al. 2022 (ref.20)	Peiqiang Feng (CEMPS, China)
MSV-280	GST-TEV-PEX7	The full-length coding sequence of PEX7 from S. cerevisiae (GenBank accession no. NP_010426.1) fused at the N terminus to GST and a TEV protease-cleavage site, and inserted just downstream of the AOX1 promoter in vector pPICZα-LINK.	This study
MSV-300	GST-TEV-PEX7-GFP	Plasmid MSV-280 with the PEX7 coding sequence fused at the C terminus to a linker (amino acids SGSG) followed by the coding sequence of mEGFP (from plasmid MSV-065, see Supplementary Table 1).	This study

## Sheet: Supplementary Table 3
Supplementary Table 3
Plasmids for S. cerevisiae used in this study.
Plasmid Name	Construct	Description	Reference	Source
pFA6a-5FLAG-hygMX6	–	Carries the yeast hygMX hygromycin-resistance cassette.	Noguchi et al. 2008 (ref.72)	Addgene (no. 19342)
pFA6a-5FLAG-natMX6	–	Carries the yeast natMX nourseothricin-resistance cassette.	Noguchi et al. 2008 (ref.72)	Addgene (no. 19343)
pFA6a-kanMX6	–	Carries the yeast kanMX geneticin-resistance cassette.	Bähler et al. 1998 (ref.73)	Addgene (no. 39296)
pWCD1401	–	Carries the yeast LEU2 auxotrophic marker.	DeLoache et al. 2016 (ref.54)	Brooke Gardner (UC Santa Barbara, USA)
pK	–	Carries the yeast LYS2 auxotrophic marker.	Mülleder et al. 2016 (ref.55)	Addgene (no. 64188)
MSV-262	PEX7	Integrating vector for PEX7 without any epitope tag, followed by the S. cerevisiae ADH1 terminator and a hygMX hygromycin-resistance cassette.	This study
MSV-269	PEX7-FLAG	Plasmid MSV-262, with a short linker (comprising the amino acids SG) and a FLAG epitope tag fused to the C terminus of PEX7.	This study
MSV-322	P[PEX7-riboswitch]-PEX7-FLAG	Plasmid MSV-269, with a tetracycline-responsive riboswitch39 and a minimal Kozak sequence (nucleotides AAA) inserted immediately upstream of the PEX7 reading frame.	This study
MSV-282	PEX13-HA	Integrating vector for PEX13 fused at the C terminus to a TEV protease-cleavage site and an HA epitope tag, followed by the S. cerevisiae ADH1 terminator and a natMX nourseothricin-resistance cassette.	This study
MSV-284	PEX13-HA (∆2-13)	Plasmid MSV-282 lacking amino acids 2-13 in PEX13.	This study
MSV-288	PEX13-HA (∆KPWE)	Plasmid MSV-282 lacking amino acids 10-13 (i.e., the KPWE motif) in PEX13.	This study
MSV-324	PEX39-FLAG	Integrating vector for PEX39 fused at the C terminus to a short linker (comprising the amino acids GSG) and a FLAG epitope tag, followed by the S. cerevisiae ADH1 terminator and a LYS2 auxotrophic marker.	This study

## Sheet: Supplementary Table 4
Supplementary Table 4
Pichia pastoris strains used in this study.
Strain ID	Strain Name	Genotype	Reference	Source
MSB-015	SMD1168	his4 pep4::URA3 ura3	Gleeson et al. 1998 (ref.56)	ThermoFisher (no. C17500)
MSB-496	GST-PEX7	SMD1168 with AOX1::PAOX1-GST-PEX7-ZeoR	This study
MSB-533	GST-PEX7-GFP	SMD1168 with AOX1::PAOX1-GST-PEX7-GFP-ZeoR	This study

## Sheet: Supplementary Table 5
Supplementary Table 5
Saccharomyces cerevisiae strains used in this study.
Strain ID	Strain Name	Genotype	Reference	Source
MSB-478	BY4742	MATα his3Δ1 leu2Δ0 lys2Δ0 ura3Δ0	Brachman et al. 1998 (ref.57)	Horizon Discovery (no. YSC1049)
MSB-462	RFP-FOX2 + POT1-GFP	BY4742 with fox2::RFP-FOX2-HIS3 pot1::POT1-GFP-URA3	Saleem et al. 2008 (ref.58)	Rick Rachubinski (Univ. of Alberta, Canada)
MSB-465	RFP-FOX2 + POT1-GFP pex7∆	MSB-462 with pex7::natMX	This study
MSB-466	RFP-FOX2 + POT1-GFP pex13∆	MSB-462 with pex13::hygMX	This study
MSB-486	RFP-FOX2 + POT1-GFP PEX7-FLAG	MSB-462 with pex7::PEX7FLAG-TADH1-hygMX	This study
MSB-499	RFP-FOX2 + POT1-GFP PEX7-FLAG pex13∆	MSB-462 with pex7::PEX7FLAG-TADH1-hygMX pex13::kanMX	This study
MSB-510	RFP-FOX2 + POT1-GFP PEX7-FLAG PEX13-HA	MSB-462 with pex7::PEX7FLAG-TADH1-hygMX pex13::PEX13HA-TADH1-natMX	This study
MSB-512	RFP-FOX2 + POT1-GFP PEX7-FLAG PEX13-HA (∆2-13)	MSB-462 with pex7::PEX7FLAG-TADH1-hygMX pex13::PEX13(∆2-13)HA-TADH1-natMX	This study
MSB-520	RFP-FOX2 + POT1-GFP PEX7-FLAG PEX13-HA (∆KPWE)	MSB-462 with pex7::PEX7FLAG-TADH1-hygMX pex13::PEX13(∆10-13)HA-TADH1-natMX	This study
MSB-523	RFP-FOX2 + POT1-GFP PEX7-FLAG PEX13-HA (∆2-13) pex5∆ pex9∆	MSB-462 with pex7::PEX7FLAG-TADH1-hygMX pex13::PEX13(∆2-13)HA-TADH1-natMX pex5::kanMX pex9::LEU2	This study
MSB-524	RFP-FOX2 + POT1-GFP PEX7-FLAG PEX13-HA (∆2-13) pex18∆ pex21∆	MSB-462 with pex7::PEX7FLAG-TADH1-hygMX pex13::PEX13(∆2-13)HA-TADH1-natMX pex5::kanMX pex9::LEU2 pex18::LEU2 pex21::kanMX	This study
MSB-554	RFP-FOX2 + POT1-GFP PEX7-FLAG (riboswitch) PEX13-HA	MSB-462 with pex7::P[PEX7-riboswitch]-PEX7FLAG-TADH1-hygMX pex13::PEX13HA-natMX	This study
MSB-556	RFP-FOX2 + POT1-GFP PEX7-FLAG (riboswitch) PEX13-HA (∆2-13)	MSB-462 with pex7::P[PEX7-riboswitch]-PEX7FLAG-TADH1-hygMX pex13::PEX13(∆2-13)HA-TADH1-natMX	This study
MSB-575	RFP-FOX2 + POT1-GFP PEX7-FLAG PEX13-HA pex39∆	MSB-462 with pex7::PEX7FLAG-TADH1-hygMX pex13::PEX13HA-TADH1-natMX pex39::kanMX	This study
MSB-582	RFP-FOX2 + POT1-GFP PEX7-FLAG PEX13-HA PEX39-FLAG	MSB-462 with pex7::PEX7FLAG-TADH1-hygMX pex13::PEX13HA-TADH1-natMX pex39::PEX39FLAG-TADH1-LYS2	This study

## Sheet: Supplementary References
69	Wang, N., Lee, I.-J., Rask, G. & Wu, J.-Q. Roles of the TRAPP-II complex and the exocyst in membrane deposition during fission yeast cytokinesis. PLoS Biol. 14, e1002437 (2016).
70	Maynard, E. L., Gatto, G. J. & Berg, J. M. Pex5p binding affinities for canonical and noncanonical PTS1 peptides. Proteins 55, 856–861 (2004).
71	Scheich, C., Kümmel, D., Soumailakakis, D., Heinemann, U. & Büssow, K. Vectors for co-expression of an unrestricted number of proteins. Nucleic Acids Res. 35, e43 (2007).
72	Noguchi, C., Garabedian, M. V., Malik, M. & Noguchi, E. A vector system for genomic FLAG epitope-tagging in Schizosaccharomyces pombe. Biotechnol. J. 3, 1280–1285 (2008).
73	Bähler, J. et al. Heterologous modules for efficient and versatile PCR-based gene targeting in Schizosaccharomyces pombe. Yeast Chichester Engl. 14, 943–951 (1998).
