# Supplementary material for: Import mechanism of peroxisomal proteins with an N-terminal signal sequence
Source: Nat Cell Biol. 2025 May 9;27(6):948–58. doi: 10.1038/s41556-025-01662-5 (PMC12173945; doi:10.1038/s41556-025-01662-5)
Supplement: Supplementary file 3 — Numerical source data. [file 41556_2025_1662_MOESM3_ESM.xlsx]

## Sheet: Fig. 2a
Distance (µm)	Fold enrichment			Fold enrichment			Fold enrichment			Fold enrichment			Fold enrichment			Fold enrichment			Fold enrichment			Fold enrichment			Fold enrichment			Fold enrichment			Fold enrichment			Fold enrichment
	PTS1 + PEX7 + PEX5L			PTS1 + PEX5L			PTS1 + PEX7 + PEX5S			PTS1 + PEX5S			PTS1 + PEX7			PTS1			PTS2 + PEX7 + PEX5L			PTS2 + PEX5L			PTS2 + PEX7 + PEX5S			PTS2 + PEX5S			PTS2 + PEX7			PTS2
	Replicate 1	Replicate 2	Replicate 3	Replicate 1	Replicate 2	Replicate 3	Replicate 1	Replicate 2	Replicate 3	Replicate 1	Replicate 2	Replicate 3	Replicate 1	Replicate 2	Replicate 3	Replicate 1	Replicate 2	Replicate 3	Replicate 1	Replicate 2	Replicate 3	Replicate 1	Replicate 2	Replicate 3	Replicate 1	Replicate 2	Replicate 3	Replicate 1	Replicate 2	Replicate 3	Replicate 1	Replicate 2	Replicate 3	Replicate 1	Replicate 2	Replicate 3
0	1.00736	1.00798	1.00297	1.00534	0.99603	0.947269	0.975448	1.00111	1.00517	0.937531	0.99594	0.967292	1.0187	0.952012	1.00063	0.972714	0.997393	1.01685	1.01378	1.01204	1.02204	1.00944	1.04549	0.998525	0.970475	1.0044	0.937568	0.98962	1.03755	0.996789	0.99078	1.00031	0.985314	1.00786	1.00243	0.997004
1	0.98439	1.03946	1.0263	1.0175	0.98973	0.980268	1.00461	0.990828	0.994995	0.967755	0.994276	1.02595	0.988826	0.966546	1.01907	1.00723	0.989216	1.00708	1.02935	1.00704	0.983054	1.00523	1.00937	0.987477	1.02594	0.979884	1.0094	1.00225	0.95534	0.999435	0.984286	1.00878	1.01884	0.987866	0.972032	1.0035
2	1.00378	0.989091	1.00857	1.03907	0.99873	0.986534	0.994693	1.01985	1.03806	1.00748	1.02286	1.03853	1.00977	1.00803	1.0036	1.00033	0.994247	0.979978	1.00048	0.979341	0.988017	0.985173	0.979123	0.970256	1.0695	1.01581	0.998565	1.00225	0.941392	1.01913	0.967627	1.02952	1.02474	1.0148	0.975689	1.02297
2.999	1.00138	1.0303	1.01951	1.00838	1.02454	1.03508	1.00642	1.0401	1.00725	0.979275	1.02174	0.985882	0.95495	1.00773	0.977725	1.04488	1.02444	1.00645	1.00795	1.00174	1.02903	1.00653	0.976962	0.979029	1.05266	1.0332	1.02396	0.971696	0.949701	1.03853	0.98598	0.986123	1.00021	1.01092	0.975409	1.00527
3.999	1.00675	1.0366	1.02158	1.00747	0.980441	0.966902	1.03407	0.972692	1.02311	0.974957	1.01342	1.02136	0.947868	1.04709	1.0036	0.986834	0.978206	0.989431	0.998534	1.02884	1.02677	0.999409	1.00166	0.971556	1.03581	1.01666	0.996088	0.971696	0.992735	1.00502	1.02269	0.963741	0.997111	0.983144	0.983569	1.03418
4.999	1.02315	1.01342	0.991141	1.02206	0.99423	1.01353	0.983871	0.98176	0.944446	0.933213	1.06613	0.985608	1.02578	1.04134	0.998547	0.976165	1.02067	0.970211	0.992698	1.00085	0.987111	0.992615	0.980049	1.00535	0.995739	1.00269	0.978129	1.00461	0.988876	0.981503	1.02523	1.00523	1.03716	1.0012	1.02212	1.01382
5.999	1.02285	0.991958	0.966903	0.999264	1.00924	1.01407	1.01033	1.02862	1.04344	0.999431	0.997055	1.00906	0.970964	1.03437	0.992003	1.0135	1.00211	1.02315	1.00178	1.02295	1.01168	1.03403	1.00937	1.01152	0.969604	0.98245	1.05647	0.979336	0.98205	0.996201	1.02212	0.984485	1.01636	0.99703	1.00665	0.994053
6.999	1.03537	1.02086	1.02807	0.957926	1.01164	0.966902	0.989588	0.990538	1.01891	0.972937	0.965712	1.0105	0.988209	1.01136	1.04733	0.995306	0.979149	1.02819	1.00178	1.00174	0.981472	1.03273	1.01431	1.02485	1.00009	0.998701	0.953049	0.980511	1.02449	1.00502	1.01309	0.955008	1.00673	1.02453	1.02269	0.993168
7.999	0.98142	1.01828	1.00533	1.02631	1.02364	0.946991	0.992294	1.03435	0.980047	1.04202	0.983739	0.970433	0.986361	1.0047	0.989922	0.999384	1.01375	0.98565	1.00826	1.01735	1.02069	0.991321	1.03314	0.986828	1.04975	1.0255	1.02767	1.019	0.952372	0.99238	1.03087	0.962377	1.01418	1.00842	1.02522	0.991398
8.998	1.02346	1.01428	0.998233	1.00656	0.998136	0.970452	0.986883	0.996885	1.00876	1.00979	0.9879	0.990758	0.987285	1.03044	0.980106	1.01727	0.98198	0.977774	0.999195	1.02765	1.04165	0.989056	1.0174	0.982279	1.01345	1.01067	0.98525	1.02605	1.00935	0.989734	0.975251	0.946001	1.00053	1.0012	0.987509	0.997004
9.998	1.04462	0.999686	1.0068	1.01872	0.998442	0.99635	0.99168	0.997484	0.982739	1.03627	0.99068	0.991324	1.01254	0.99834	1.02115	1.02511	0.994562	0.990692	1.01865	1.03945	1.00492	0.978379	0.988383	1.02095	0.978025	0.98131	0.997946	0.973459	1.02152	1.0109	1.008	0.962922	0.958927	0.992032	1.0376	1.0032
10.998	1.01838	0.984506	1.01627	1.02631	1.00624	1.03207	1.03107	1.00171	0.984228	1.00748	1.00455	1.02394	1.00207	1.03861	1.02621	1.01194	0.985441	0.998255	1.03129	1.00025	0.976739	0.987761	1.02079	0.988777	0.995448	0.977888	1.03324	0.961412	1.01202	0.974743	0.985415	1.00577	0.976312	1.0012	0.957959	0.990808
11.998	0.958167	0.999394	0.989067	1.02844	0.99783	0.98462	1.01754	1.0129	0.968976	1.02561	0.999269	1.03738	1.00391	1.00833	1.00717	1.00346	0.981037	1.00078	1.00631	1.00851	0.999957	0.989056	1.00968	0.990402	0.983543	0.987867	1.00104	0.994909	1.02983	0.989734	1.01111	0.979025	0.959238	0.980645	1.03394	1.00261
12.998	0.98439	0.988232	1.00267	1.03451	1.03534	1.0337	1.0025	0.972692	1.00517	0.965458	1.01398	0.9796	1.03471	1.05769	1.00479	0.98401	1.00683	1.0033	1.01573	1.00527	1.027	0.993262	0.998878	0.995926	0.937951	1.05144	1.00321	0.990795	1.00757	0.990322	0.998404	1.0519	0.980657	1.02314	1.00017	0.986087
13.997	1.02226	1.00398	1.01715	0.993484	0.976229	0.990624	0.998895	0.982068	1.00845	1.01641	0.999003	1.00878	0.99714	0.984109	0.990516	0.966437	0.964367	0.972731	0.991415	1.01912	0.990937	0.960584	0.989618	0.995926	0.982963	0.985016	0.979368	1.01959	0.985314	1.00002	0.997556	0.964834	1.00953	1.00036	1.01678	1.00054
14.997	0.99065	1.04919	0.980503	1.00109	1.00174	1.00916	0.997398	1.02862	0.976459	1.00432	0.977913	1.01136	1.00823	0.994707	0.948575	1.01099	1.004	0.996994	1.01054	1.03356	0.998604	1.00297	1.00474	0.9982	0.996319	1.01239	1.04068	0.987563	1.03488	0.987089	0.999251	1.00113	0.959238	1.00286	0.988073	0.988743
15.997	0.969794	1.02829	1.00621	0.997131	0.990342	0.999901	0.993196	0.979348	0.973462	1.00489	0.984288	0.998757	1.02732	0.974418	1.02591	0.99813	1.03545	1.00361	1.00081	0.991716	1.01844	0.957672	1.01215	1.01185	1.06514	0.98131	0.984942	0.992558	1.04526	0.997965	1.01026	1.02078	1.01822	1.00842	0.952331	0.997889
16.997	1.02374	1.00168	1.00829	1.00504	0.986435	1.0018	0.990779	1.00171	1.0234	1.06361	0.997605	0.993899	1.03594	0.96685	0.997953	0.999384	0.97978	0.98313	0.991726	1.01381	0.997698	1.04438	0.965849	1.03849	0.989061	0.988437	0.996088	1.00137	1.04883	1.00179	0.982027	1.06746	0.98904	1.0248	1.03563	1.02002
17.997	1.0139	1.01914	0.98701	1.01537	1.01133	1.05116	1.01754	0.981162	0.9932	1.0547	0.997605	1.01651	1.01623	1.02226	0.998249	0.984637	1.02161	0.988486	0.990111	1.00586	1.00221	0.976438	1.00073	0.996901	1.01432	1.02008	1.01095	0.990208	1.03191	0.995613	0.982592	1.03116	0.992144	0.995919	1.021	1.01884
18.997	0.956074	1.01627	1.00178	1.01263	0.975635	0.973724	1.02746	1.01078	1.04165	1.04865	1.01342	0.978158	0.972812	0.967151	0.979808	1.00472	0.963738	1.04331	0.995616	1.0144	0.997022	1.00394	0.999804	1.01575	1.10086	1.0141	1.00878	0.978161	1.00253	0.998847	0.978356	0.980391	0.955202	1.01425	1.07869	0.984021
19.996	1.02793	0.984798	0.987896	0.953987	0.974141	1.01979	0.968847	0.967868	0.999786	0.9738	1.05476	1.00077	0.985437	0.965638	0.998249	1.01821	0.995506	0.998884	1.02999	0.992016	1.01168	1.0295	1.00783	0.97708	1.0724	1.00298	0.948094	0.972284	1.00134	1.00855	0.997274	1.01778	1.01543	1.00397	0.994263	0.985201
20.996	0.969185	1.00425	1.00502	1.00382	1.02634	0.948087	0.998606	1.00505	0.999786	1.0023	0.990114	0.995324	0.99098	0.999249	0.977131	1.00472	0.982295	1.00456	0.994974	1.00085	1.03129	0.996174	0.985296	0.984878	1.01607	0.993854	1.05987	1.00431	1.00698	1.00825	1.03567	1.01669	0.966688	0.983977	1.00665	1.01559
21.996	0.981706	1.00741	0.97873	0.98681	1.00984	1.00317	1.00791	1.04404	0.991406	1.01641	1.02369	1.00219	1.00545	1.01833	1.01996	1.0019	0.987957	1.00582	1.01184	1.01146	1.00221	1.03694	1.00351	1.0099	1.02652	1.02778	0.990515	1.01019	0.987393	0.973861	0.989368	0.959647	1.01667	1.00342	1.03169	1.00881
22.996	1.00407	0.963625	0.981088	1.00231	1.01763	0.979712	1.01213	1.01411	1.01174	1.0167	0.979028	1.00535	1.01254	1.04285	0.960176	0.979303	1.02822	0.977142	1.0368	1.00379	1.02339	1.02141	1.02357	0.996576	1.02449	0.99699	1.01993	1.02047	1.01173	0.987383	1.04245	0.990489	0.999594	1.01286	1.01284	0.984612
23.996	0.984694	1.0057	0.994102	1.01263	1.00503	1.00535	1.02415	1.02438	0.995892	1.00605	1.03006	0.991032	0.983589	1.04285	1.02948	0.990285	1.02979	1.01842	0.968072	0.994668	0.994778	1.00103	1.02481	1.02192	1.02768	0.998701	0.970388	0.999904	1.01707	0.988265	0.986545	1.03389	0.973207	1.00731	1.02972	1.00202
24.995	0.989165	1.00769	1.01981	0.997751	1.01104	0.970714	0.999797	0.969065	0.9953	1.01468	1.01175	0.986174	1.0073	1.08615	0.982187	0.983696	0.961536	1.02535	1.00081	0.988481	0.98734	0.987115	0.973875	0.976105	1.01665	0.989007	0.975032	1.02341	1.06752	1.0156	0.980898	1.02597	1.01015	1.01592	1.0165	0.981956
25.995	1.02553	1.00769	0.995272	1.00625	1.00174	0.96772	1.02566	1.03435	1.01055	0.989932	0.970972	0.998482	1.02054	1.06677	0.990218	1.00284	0.977892	0.989747	0.987193	0.985228	0.993642	1.00944	1.00536	0.964082	0.960602	1.02693	0.965743	1.00901	0.979677	1.00531	1.00123	1.04098	1.01449	1.00092	0.939668	0.998774
26.995	1.00526	1.00484	1.05231	0.988013	0.988236	0.956807	0.996496	1.00111	1.01622	1.04491	0.974867	0.973008	1.06951	0.989861	0.99468	0.991226	1.02539	1.03292	0.998223	1.01705	1.01889	1.02691	0.996717	0.994301	0.97396	0.987012	1.00538	1.00167	1.02835	0.995613	1.01732	1.02706	1.00549	0.972591	0.99145	0.984317
27.995	1.00884	0.988232	0.971638	0.996219	1.01824	1.03316	0.997091	0.981162	1.00607	1.05152	0.993177	0.985316	1.02486	0.985319	0.988433	1.00848	0.99299	1.01779	1.00956	0.979642	1.00739	0.981614	0.966467	0.988777	0.978607	1.00697	0.925492	0.986388	0.995703	0.974155	1.0032	1.00823	0.986245	0.975923	0.987228	1.02592
28.995	0.987681	1.01171	0.965733	1.00442	1.03473	0.938811	0.995288	0.977226	1.03029	1.00202	0.965146	1.00476	1.03779	0.95504	0.997953	1.05179	0.996765	0.994474	1.0034	1.02295	1.04435	1.02723	1.02882	0.981629	0.990512	0.99699	0.965125	1.03311	0.943468	0.977682	1.00687	1.00332	0.998663	1.02453	0.992294	0.984612
29.994	1.00795	0.995393	0.994386	0.995307	0.981935	0.97999	1.03708	0.990538	1.00696	0.999431	0.982075	0.992749	1.03902	0.972602	1.01669	1.03265	1.01406	0.968005	0.956401	1.01793	0.985758	0.988732	0.988383	1.00957	0.981801	0.987582	0.971937	0.998141	1.00401	1.02177	1.04697	0.96183	1.00704	0.989254	0.990323	0.982841
30.994	0.973067	0.978496	1.00355	0.998353	1.01493	0.98871	1.01213	1.01713	0.971667	1.01352	1.0137	1.00219	1.00022	0.985018	1.00182	0.987775	1.01878	1.04048	0.976495	0.989064	0.97179	1.01914	1.01061	0.97513	0.955085	0.991573	1.01064	0.990208	0.964541	1.00296	0.993039	1.03907	0.98904	0.984811	1.00946	1.01972
31.994	0.989165	0.983081	1.01655	0.978604	0.983735	1.02444	0.987478	1.00534	1.01235	1.00893	1.00954	0.977025	0.996523	0.985926	1.00747	0.997816	1.00651	0.988172	1.00567	0.979925	1.01641	0.994879	0.983753	1.01477	1.05294	0.971901	1.04098	1.02106	1.05625	1.01237	0.980898	1.01915	1.03747	1.02119	1.00552	1.01707
32.994	1.00496	1.00025	1.00946	0.988633	0.989136	0.998265	1.01964	1.01774	1.02491	1.00634	0.974867	0.990174	0.98205	0.987136	0.99944	1.01758	1.00526	0.992267	1.00437	0.986996	0.985758	0.970614	1.01462	0.97383	0.999804	0.982165	0.998255	0.960531	1.01292	1.00678	0.968192	0.976023	1.01605	1.02841	0.998484	1.01441
33.994	0.996624	1.02029	1.01242	0.963397	1.00624	1.00916	0.997398	0.966054	1.00635	0.969206	1.02397	0.995907	1.02639	0.909013	0.992003	0.979616	0.99928	0.985336	1.02382	0.98346	1.00266	0.967702	0.989309	1.0255	0.954794	1.00041	0.997946	1.00931	1.00372	1.0156	1.00377	1.01833	1.0086	1.00009	0.976533	0.986087
34.994	0.99632	0.97908	0.972223	1.02297	0.980441	1.04052	1.00551	1.00565	0.982739	0.953369	1.03396	1.01908	0.997756	0.919309	1.01907	0.945415	1.03577	0.973677	0.989469	0.97699	0.991397	1.01656	1.04055	1.00925	0.967862	1.01923	1.04005	0.984625	0.999264	1.00972	0.982027	0.98121	1.01294	1.00925	0.941918	0.975465
35.993	1.01838	0.978221	0.993499	0.971602	1.02064	1.03071	0.994097	1.01078	0.994097	1.00116	0.992062	0.991032	1.06797	0.980172	1.01282	0.982127	1.02256	1.04048	0.994974	1.00497	0.986664	1.02076	1.02079	1.01737	0.982963	0.977603	0.982463	1.00813	0.991251	1.01031	1.01506	0.943816	1.02008	1.00592	0.950361	0.999955
36.993	0.96085	1.03317	1.00563	1.00565	0.990936	1.03753	0.967043	1.00987	0.985718	0.989638	0.970423	1.00734	1.01777	0.960187	0.983377	0.989344	1.00148	1.02378	1.00631	1.00351	1.00965	0.995527	0.95875	0.989427	0.975411	0.93769	0.981534	1.01988	0.975818	1.00061	1.03059	0.986942	1.01263	0.979534	0.973156	1.00704
37.993	1.00705	0.980797	0.996159	0.966752	1.02094	0.972628	0.997705	0.965147	0.998583	0.980709	1.05282	0.979308	1.02085	0.998945	1.00182	0.990912	0.991416	1.02031	0.984276	0.997602	0.984406	0.996174	1.00413	0.994951	0.991674	0.993284	1.00631	1.01224	0.993625	0.942702	1.00066	1.0055	0.986556	0.96537	0.968373	0.999364
38.993	1.00258	1.02716	0.971939	0.996529	0.970235	1.02416	0.997091	0.995072	1.04075	0.990208	0.986785	1.02279	0.992521	1.04679	0.971478	0.987147	1.00305	0.995103	0.979082	1.00114	1.01618	0.972232	0.992396	1.00502	0.958279	1.00383	0.990205	1.01342	0.975225	0.98121	0.977792	1.00632	1.01139	1.01897	1.00299	0.989332
39.993	1.01033	1.0054	0.968676	0.972824	0.993042	1.05525	0.981761	0.997176	1.00158	0.956529	1.04866	0.981316	0.992828	1.00652	0.982187	0.999384	1.02885	0.945633	0.966769	0.974339	0.986664	0.993262	0.975419	1.006	0.940276	0.982165	0.988347	1.00519	0.962165	0.992086	1.02127	1.01096	0.983452	0.96898	0.974845	1.01087
40.992	1.00049	0.978221	1.02394	0.98681	0.99873	1.06616	0.992294	1.0002	1.01055	0.985614	0.968209	0.996474	0.978663	1.03861	0.981294	0.99813	0.998021	0.974938	1.02643	0.971086	1.01033	1.02076	0.972332	1.01152	0.993417	0.993284	0.997017	0.99961	1.00253	1.00296	1.04019	1.00468	1.00208	0.958149	0.984976	1.00763
41.992	1.00526	1.00626	1.00946	1.01445	0.99693	1.02117	1.02986	0.986004	1.00696	0.95798	0.992062	1.00449	1.00669	1.01287	0.999738	0.960789	0.966569	1.01306	1.01151	1.00644	0.991843	0.996174	0.967393	1.05539	0.979767	1.00839	1.03789	1.03311	0.979379	1.0062	1.03059	1.00414	1.01636	1.02536	1.00327	1.00113
42.992	0.979327	0.990241	1.01596	0.99197	1.00564	1.05634	0.982067	0.959997	1.01055	1.01611	1.0051	1.03995	0.956182	1.02832	1.00331	0.997816	1.02256	1.00424	1.00406	1.00262	0.986205	1.035	0.965849	1.03004	1.02449	1.01752	1.00445	1.01871	1.00401	0.995319	1.03257	0.973841	0.998352	0.979534	1.02269	1.01058
43.992	1.04492	0.969635	1.00059	1.01781	0.973241	1.01189	0.955013	0.997176	1.00517	0.972073	1.00704	0.966434	0.933086	1.01378	0.986054	1.03829	0.988585	0.962649	0.971301	0.951941	0.984852	0.991644	1.01555	0.981304	0.994868	0.999841	1.04501	1.01665	1.00164	1.0256	0.965651	1.02433	0.993696	0.989809	1.00524	0.994053
44.992	0.978129	0.970768	0.976655	1.00869	0.984041	0.967441	1.0001	0.977534	1.00068	1.02073	1.004	1.01249	0.991289	1.01287	1.02324	0.963613	1.01281	1.01054	0.984606	0.964616	0.973589	0.985497	1.00999	0.993001	0.983834	1.02265	0.986489	0.957005	0.966617	0.987089	0.980333	1.00496	1.01077	1.00786	0.992294	1.00586
45.992	0.986482	0.982789	1.00059	0.964017	1.00624	1.03452	1.01304	0.991735	0.954316	0.97323	0.957107	1.02995	0.989132	0.977144	1.00152	1.02543	0.990473	1.0033	1.03096	0.98346	0.991843	0.969643	0.994557	1.03622	0.983543	1.01124	0.974724	0.979923	1.01885	1.00296	0.939109	1.00741	0.988419	0.981478	1.00243	0.988447
46.991	1.01004	0.978496	1.00621	1.02357	1.00174	0.994992	0.976061	0.977843	0.974054	0.976391	1.04088	0.981025	0.997756	0.952012	0.996168	1.00817	0.975062	1.04804	0.994002	1.00439	1.00063	1.0117	1.01802	0.992351	0.985285	1.00241	0.989895	1.00343	1.04497	0.992674	0.967345	0.972748	0.984693	0.991198	1.01593	0.97871
47.991	0.979918	0.974787	1.00119	1.01963	0.990342	0.957363	0.98057	1.00383	0.960309	0.989638	1.00233	0.994757	0.954026	0.982292	1.01967	1.0135	0.993934	1.0096	1.00698	1.00616	1.00492	0.987115	0.972332	1.02127	1.00764	1.03035	1.0156	1.00049	1.01796	1.0159	1.01478	1.01587	1.02381	1.0323	1.04211	1.00969
48.991	1.0139	0.983647	0.983162	0.972824	0.999036	0.958721	1.0007	1.02075	1.00276	1.0282	0.962932	0.987599	0.97312	1.00985	1.00955	1.01068	1.00651	1.01306	0.96352	1.00497	0.946315	0.986791	1.00783	0.996576	1.00155	0.988437	1.03975	1.0193	0.966915	1.02442	0.971298	0.988032	0.994317	1.0087	1.03394	0.984612
49.991	0.972477	0.983647	0.999705	0.999574	0.99963	1.01872	1.02084	1.02832	0.95672	1.0285	1.01425	1.01965	0.95495	0.999552	1.04822	1.027	1.01155	0.962649	0.981688	0.977874	0.976063	1.01688	1.01832	1.00372	0.986737	0.98245	1.03479	1.02194	0.989766	1.02501	1.01873	0.975478	1.00704	0.980367	0.994263	1.00261
50.991	1.00585	0.961616	1.00208	0.96522	0.999342	1.0269	0.980264	1.03254	1.01324	1.01238	0.936583	1.0208	1.00361	0.95292	0.991706	1.01194	1.0106	0.993528	0.990442	0.982877	0.976063	1.00588	1.00536	0.991702	0.983834	0.998986	1.01776	1.02929	0.975818	1.02031	0.987392	1.04835	1.00891	0.991476	1.01312	0.997594
51.99	0.999594	0.955314	0.989953	1.00747	0.981035	1.08278	0.995594	0.99295	1.00397	1.02879	1.0259	0.990758	0.994369	0.988348	1.01877	0.999698	0.997393	0.995419	1.02059	0.989365	0.972683	1.01397	1.00351	1.0047	1.02507	1.01951	0.964506	1.01048	0.980863	0.997965	1.00603	1.05081	1.02877	0.963148	0.992856	0.985201
52.99	0.973657	0.940151	0.991443	1.00322	0.973835	1.02117	0.949296	0.98176	0.980945	0.943299	1.01731	1.00077	1.00207	0.995919	1.0039	0.985893	0.966254	1.01527	1.01767	0.961964	0.961649	1.02303	0.992705	1.00405	1.00648	0.98245	0.987728	0.976397	0.953262	0.961515	1.02494	1.03443	1.01232	0.983977	1.02944	1.0029
53.99	1.02583	0.947587	0.976957	0.983765	1.00534	1.02961	0.989877	1.02287	0.952234	1.02361	1.0506	0.969009	0.956798	0.940202	0.985756	0.984951	0.984183	0.98313	0.993671	1.00409	0.949019	1.00523	1.00351	0.981304	1.02594	0.992428	0.998565	1.02488	0.938424	1.00002	1.01506	1.0358	1.0176	0.984811	1.05421	1.0268
54.99	0.962335	0.952738	1.03162	0.985588	1.01194	1.00944	0.996496	1.0135	0.970465	1.00834	0.975699	1.01707	0.995599	1.03316	0.986648	0.98401	0.967826	0.9825	1.02059	0.974922	0.958268	1.00814	0.986531	1.00502	1.01229	1.0389	1.05275	1.01313	0.928037	0.993556	0.950686	1.04944	1.01449	0.978701	1.06997	0.981956
55.99	0.972173	0.939859	0.991141	0.98072	0.984941	0.9759	0.979668	1.01684	1.00068	0.955389	0.99068	0.979874	1.00114	0.961701	1.01848	0.996874	0.993303	1.00393	0.964493	0.980225	0.965029	1.03176	0.989618	1.00762	1.03668	0.998986	1.05492	1.03898	0.974928	1.04794	0.991909	1.03416	0.985625	0.985088	1.05927	0.999364
56.99	1.02256	0.926981	0.989953	0.98681	0.963935	0.98763	0.975755	1.00233	0.98692	0.94589	1.04228	0.9733	1.01192	1.02832	0.968207	0.983069	0.958705	0.968005	1.04783	0.973154	0.961189	0.980967	1.01184	1.03817	0.953923	1.0141	1.04811	0.978161	1.00045	1.00796	1.02071	1.00496	0.96048	0.991198	1.06293	1.00409
57.989	0.965912	0.973069	1.0074	0.998954	0.99783	1.03643	0.991085	1.03376	0.977948	0.962298	1.0162	1.01965	0.972196	0.976235	0.973263	0.973655	0.996134	1.00172	0.987193	0.982576	0.974711	1.01267	1.02697	0.989752	0.967571	0.998701	1.02148	0.982568	1.01885	1.03353	1.00913	1.00304	1.00115	0.979534	0.99764	1.015
58.989	0.998413	0.998243	1.01034	0.983455	0.990036	1.02143	1.01093	1.01894	0.993792	0.984457	0.967926	0.9733	0.972503	0.97351	0.99944	0.981186	1.00117	1.00645	0.977137	0.968434	0.978768	0.977409	0.975727	1.02062	0.994868	0.970761	0.976582	1.00284	0.987393	1.00502	1.02466	0.997039	1.03312	0.992309	1.0407	1.00468
59.989	0.981706	0.990241	1.00829	0.978896	1.00984	1.06969	1.01123	1.00565	1.01114	1	0.942126	1.0348	0.903832	1.03437	1.00866	0.981498	1.03577	0.99983	1.02123	0.957244	0.970208	1.0227	0.98437	1.01932	0.999804	1.03434	0.988657	1.07248	0.995406	1.03971	0.985133	1.00577	0.994317	1.01897	1.10064	1.01028
60.989	1.00258	0.978221	1.01242	0.946384	0.98973	1.00671	0.991392	0.967868	0.987512	0.945303	0.978196	0.995324	0.972812	1.00561	1.02978	0.984637	1.00148	0.995419	0.998865	0.965783	0.990045	0.994232	0.990235	0.978054	1.0361	1.01096	0.984942	1.00431	1.00342	0.974449	1.008	1.03825	1.00053	0.987588	1.00158	1.02356
61.989	0.993047	0.979646	0.981088	0.984986	0.99783	1.03153	0.961632	1.01684	0.992608	0.952211	0.922984	1.00391	0.995908	1.03801	0.978321	1.01037	1.02319	0.985336	1.00048	0.959896	0.889522	0.983879	0.985605	1.01705	1.02942	0.994139	1.01405	0.9858	1.00906	0.985913	1.00744	1.01587	1.00891	0.980923	1.06124	0.992873
62.988	0.984103	0.957323	1.0133	0.996839	0.990936	0.999901	0.996496	0.998082	0.951032	0.958256	0.925197	0.977883	0.950024	1.0047	0.978023	0.994677	0.995506	0.981555	1.01832	0.970502	0.932346	0.995203	1.00227	0.97578	1.03029	1.05173	1.02488	0.99197	1.01974	0.976213	1.00236	0.974112	1.00518	0.966481	0.995389	0.978415
63.988	0.945932	0.983647	0.985237	0.997131	1.01164	1.02935	0.967043	0.977843	0.970178	1.00086	0.99123	1.00763	0.944481	1.01287	1.01253	1.0135	1.00305	1.01086	1.01248	0.954009	0.960972	1.01364	1.00906	0.996576	0.976865	1.02721	0.98556	1.00519	0.898358	0.971803	0.986545	0.96456	0.96793	1.01258	1.05167	0.97871
64.988	0.984998	0.950162	1.01095	1.01325	0.984635	1.03725	0.977252	0.988724	0.996197	1.04002	0.99872	0.974725	0.98205	0.960187	1.00063	1.02857	1.01281	0.974306	1.00826	0.982576	0.969978	1.013	0.984988	0.994951	0.985576	1.03006	0.987108	1.02047	0.957418	1.00208	0.994733	0.990762	1.01201	1.00231	1.0179	0.997889
65.988	0.975446	0.967626	0.969279	1.00869	0.950434	0.994174	1.01904	1.00806	0.948645	0.999137	0.944623	1.00449	0.957415	0.961399	1.01104	1.00001	1.01186	0.991322	1.02546	0.967851	0.981472	0.980967	1.01771	1.0125	1.01984	1.00326	0.879976	0.990501	0.950295	0.962985	1.00659	0.953642	1.01729	0.964537	0.988917	1.00468
66.988	1.00348	0.98509	0.979031	1.02419	1.00924	0.959	0.997993	1.03194	0.956415	0.98532	0.981525	0.971583	0.979279	0.994102	1.02413	0.996247	1.01941	1.01149	0.975853	1.01204	0.935497	1.00976	1.00073	0.9982	1.021	0.990148	0.957383	0.99961	0.986502	1.03353	1.02551	0.99622	0.978795	0.991198	1.02297	0.999659
67.987	0.993047	0.953889	1.01419	0.989837	0.978029	1.00589	1.02324	0.991136	1.02819	0.978705	1.00455	1.01965	0.988209	0.982292	1.0155	0.964869	1.0301	1.0367	1.0141	0.972854	0.927614	0.961555	1.00382	1.00535	1.0152	0.999271	0.967911	1.01842	0.990064	0.993262	0.986262	1.04262	1.00332	0.972868	1.03648	0.97871
68.987	0.979632	0.965342	0.967205	1.00473	0.986129	0.925461	1.00041	1.00686	0.98482	0.966322	0.956274	0.984458	0.951872	0.996524	0.984269	1.00315	0.988585	0.99983	1.01087	0.968434	0.967734	1.01559	1.00845	1.01315	1.00677	1.0369	0.936639	0.969933	0.968695	1.00237	0.987674	0.963196	1.00487	0.99092	1.06603	1.02799
69.987	0.979632	0.97106	0.942382	1.02146	0.984041	1.02444	0.996496	1.00686	0.990509	0.948187	0.932422	0.965575	0.995908	1.00682	0.985756	1.0019	0.99928	0.977142	0.974219	0.961964	0.947897	1.002	1.01709	1.04174	1.02594	1.01067	0.984631	1.00255	0.985019	1.0303	1.02607	1.01696	1.0117	0.960371	1.07728	1.01176
70.987	0.982905	0.977362	0.972223	0.998043	0.99243	0.989266	0.994097	1.03708	0.969873	1.06102	0.973203	0.985024	0.979894	0.984714	0.982485	0.972714	0.993934	0.991322	0.99336	0.956661	0.93167	1.00912	1.02388	1.00697	0.945212	0.961638	1.02086	1.01489	1.00045	1.01531	1.01365	0.915158	1.03405	0.995919	1.05702	0.995824
71.987	0.977539	0.982222	0.977843	1.00656	0.976535	1.01161	1.01213	1.01562	0.989611	1.019	1.0248	0.996182	1.00391	0.983502	1.0045	1.02103	0.978836	1.02851	1.02448	0.965783	0.92806	1.01009	1.01925	1.01542	1.0149	1.02521	1.06142	1.00167	0.938424	1.02589	1.01196	1.02815	0.993075	1.00286	1.09135	0.979891
72.987	0.974552	0.961324	0.981088	1.01172	1.00233	0.998265	0.9487	1.02046	0.954029	0.998843	0.962649	0.960717	0.968501	1.03468	1.03127	1.04959	0.961851	0.974306	1.00762	0.977273	0.919054	0.986144	1.0282	0.984878	0.989932	1.02065	0.99361	0.980805	1.00787	1.01207	0.991345	0.96456	1.04119	0.999808	1.03901	0.984612
73.986	0.937597	0.95789	0.953322	0.98103	0.984941	0.966902	0.967945	0.958183	0.986023	0.991935	0.941294	0.94441	0.959263	1.01984	1.02889	0.96832	1.0062	1.01433	0.968383	0.981993	0.938877	1.00394	0.994865	1.02647	0.980929	1.03747	0.931684	1.00461	0.995406	1.02677	1.02494	0.988579	1.01946	1.00481	1.02438	0.994349
74.986	0.96711	0.973636	0.962772	0.985278	1.00564	0.981348	1.00642	0.978441	0.967774	0.964595	0.981792	1.00047	0.980203	0.971693	1.00509	1.01664	0.987957	1.03166	1.00145	0.966384	0.938661	0.976438	0.996409	0.975455	0.975122	1.01866	0.946236	1.0002	0.97463	0.995026	0.96311	0.988032	1.01418	1.01619	1.07109	0.984907
75.986	0.998699	0.977929	1.01272	0.956103	0.978929	0.988448	1.01062	1.00051	0.959412	0.968619	0.979861	1.02308	0.971888	0.975025	1.03662	1.00911	0.988272	1.03134	0.98589	0.959313	0.966151	1.002	0.997952	0.980979	0.98151	1.00982	0.988037	1.01665	1.02627	0.992674	0.990215	1.05354	0.993075	0.970924	1.04914	0.955106
76.986	0.999898	0.96991	0.972223	0.984676	1.01434	0.993356	0.958314	0.98147	0.95672	0.981572	0.992062	0.983599	0.929082	1.03256	0.997655	0.989029	1.01029	1.01905	0.996919	0.959012	0.937309	1.01591	1.01153	0.987803	0.971347	1.00754	0.982155	1.01548	0.988876	1.0109	1.02212	0.97848	1.02443	0.990643	1.0483	0.973694
77.986	0.965608	0.982514	0.994386	0.969487	1.00323	0.969078	0.985674	1.00262	0.968079	0.930916	1.03368	0.992749	0.999603	0.974722	1.0042	1.03829	0.976949	1.02472	0.964824	0.948989	0.92806	1.01041	1.00906	1.00372	1.02507	1.01951	1.00166	1.03428	1.00134	1.00267	0.991345	1.06282	1.05733	1.02925	1.04717	0.989037
78.985	0.979632	1.01085	0.994386	0.951854	1.01974	0.948627	0.995594	0.99295	0.962695	1.01497	1.00093	0.982175	0.975583	0.979264	1.01818	1.0066	1.00714	1.03197	0.967411	0.954292	0.940906	1.01332	1.02944	1.02939	1.02333	1.02493	0.970388	0.981393	1.02182	0.977388	1.01224	1.0287	1.03964	1.01425	1.12259	1.00054
79.985	0.942355	1.00283	0.955981	1.00898	1.04164	0.994436	0.98627	0.997176	0.951337	0.965458	0.973469	1.01936	0.93093	0.994403	1.05506	1.00252	0.981667	0.986911	1.02059	0.971086	0.951047	0.998438	1.01246	1.0138	0.964668	1.0044	1.006	1.0237	1.04912	0.995613	0.972709	0.989398	0.976001	1.0037	1.0618	0.988152
80.985	0.97634	0.98509	1.01508	0.969487	0.984041	0.985438	0.959522	0.969681	0.952234	0.975821	0.949333	1.01651	1.05411	1.0592	0.974454	0.995619	0.974746	1.01433	1.00923	0.958711	0.914768	1.00038	0.972023	0.958233	0.978607	0.95337	0.991134	0.987269	1.02865	1.01296	0.978921	1.01942	1.00704	1.00953	1.02972	1.00615
81.985	0.975446	0.993092	0.995272	0.98681	0.973241	0.952717	1.00191	0.986911	0.977948	0.987617	0.923533	0.925236	0.997447	1.03165	1.01699	0.975224	0.990473	1.0367	0.978109	0.986412	0.965705	1.05053	1.00104	0.97708	1.00561	1.0064	1.03975	0.98345	1.07702	0.997083	1.0176	0.973294	0.982831	0.994531	1.05027	1.01589
82.985	0.971869	0.975645	0.975485	0.975249	0.973835	0.97644	0.955608	1.01925	0.983636	0.970933	0.942409	0.963292	0.940477	1.00379	1.04911	0.978989	1.02476	1.00834	1.00048	0.97197	0.937079	1.00329	1.00104	1.03362	1.01665	1.04517	0.946857	1.03017	1.01499	0.975625	1.04302	1.03634	1.01512	1.01675	1.01284	1.03418
83.985	0.98439	0.975061	0.92435	0.983163	0.969335	0.949445	0.994999	1.0259	0.991998	0.963731	0.969591	0.9693	0.992213	0.985018	0.972669	1.00691	0.993619	0.987541	1.00211	0.937215	0.909805	1.024	1.02697	1.02322	0.971347	1.00383	0.954288	0.968758	0.957418	0.984443	1.07351	1.03416	1.00301	0.984811	0.997922	1.02887
84.984	0.945932	0.964484	0.936478	0.978604	0.976535	0.978354	1.00642	1.02347	0.965692	1.01382	0.984571	1.01479	1.01161	0.978355	0.971182	1.03923	0.999909	1.00078	0.989781	0.964616	0.937309	0.971908	0.997335	0.994626	0.98122	1.0064	1.01374	1.01812	0.971959	1.03001	1.04697	1.01178	1.05858	1.00009	1.07194	0.985201
85.984	0.973961	0.967626	0.944155	0.95975	0.956428	0.930369	0.964933	1.0008	0.97915	1.01209	0.927145	0.949268	0.994984	1.01015	0.994978	0.979616	0.974118	1.00015	0.964182	0.972854	0.920176	1.00523	1.01647	0.954659	0.977154	1.0198	1.02643	1.01107	0.958011	0.979152	0.956333	1.01915	1.00953	0.997586	0.998484	0.988152
86.984	0.97634	0.982789	1.01361	0.977984	0.979829	0.977814	0.950811	0.993258	0.93429	0.960847	0.939346	0.955276	0.972196	0.954433	0.988731	1.00566	0.982924	0.956031	0.982	0.962848	0.91635	0.957349	0.980357	1.00372	1.02623	1.0446	0.954907	0.994321	1.03013	1.0109	0.985698	0.960466	1.02691	0.995919	1.00777	1.01353
87.984	0.986178	0.948737	0.922577	0.996529	0.981341	0.965266	0.991987	1.01321	1.00217	1.00518	0.947669	0.958417	0.986978	0.988953	1.02443	1.01507	0.999909	1.00046	1.01184	0.967851	0.921758	0.998115	0.995483	0.975455	1.00242	1.00839	0.976271	1.01342	0.992735	1.02236	1.01591	0.998677	1.00922	0.949817	1.04858	1.03123
88.984	0.945646	0.970494	0.954793	0.999866	0.960335	0.963351	0.964338	0.96152	0.990814	1.01238	0.881653	0.936394	0.970964	0.980777	1.0152	0.987775	0.989529	0.986282	0.975191	0.938683	0.905532	0.96382	1.02388	0.995601	1.0152	1.03975	0.990823	0.970815	1.00935	0.991792	1.032	1.01096	1.01667	0.999252	1.03732	1.00556
89.983	0.947721	0.975061	0.951832	0.973134	0.965141	0.995254	0.966737	0.994764	0.986615	1.03454	0.939629	0.976167	1.03101	0.99834	1.0274	0.982127	1.04772	1.01716	0.95251	0.931612	0.922205	1.01138	1.00876	1.02939	0.981801	1.03063	1.01993	1.00549	1.04556	1.03882	0.950404	0.969746	1.0086	1.0037	1.04633	0.999069
90.983	0.96144	0.977929	0.987595	0.981941	0.975329	0.968816	0.974258	0.983283	0.972565	0.992799	0.989016	1.01936	0.962649	1.00561	1.00717	0.993109	1.00809	0.989117	0.978109	0.946337	0.87623	1.04179	1.01369	1.00307	0.933596	1.00925	0.972245	1.03193	0.982643	0.982092	1.03539	0.970018	1.02381	0.993975	1.02578	0.977825
91.983	0.963229	0.959899	0.993801	0.98681	0.979235	0.977536	0.970037	0.957893	0.96239	0.956529	0.93908	0.984458	0.995908	0.968968	1.03424	0.992482	0.988272	1.00046	0.986552	0.936031	0.891104	0.992615	0.997952	0.980004	0.942889	1.00013	1.00383	1.0096	1.00223	0.986207	1.05487	0.958828	0.998973	0.994809	0.983287	0.999364
92.983	0.99065	0.962183	0.948588	0.969779	0.999936	0.955989	0.950197	0.983283	0.971973	0.927755	0.994276	0.9773	0.972196	1.00167	0.978617	1.03515	1.04772	0.9992	0.991084	0.95636	0.916796	1.02529	1.06493	0.986178	0.983834	1.05059	0.945307	0.986976	0.980567	1.0156	0.991627	0.995401	1.00891	1.00397	0.992574	0.951565
93.983	0.939976	0.974203	0.972223	0.953987	0.965141	0.927358	0.97846	1.00111	0.932496	0.930916	0.973203	0.972442	0.966345	0.985319	1.00926	0.972085	1.0386	1.01054	1.01054	0.935731	0.915444	0.986791	1.01802	0.974805	0.953632	1.01923	0.997326	1.02899	0.967508	0.981798	1.01534	0.952278	1.04864	0.978701	0.983569	1.01146
94.983	0.962335	0.971627	0.996762	1.00534	1.01914	0.922189	0.987785	0.985097	1.00307	0.959413	0.966544	0.967858	0.95495	0.984714	1.01937	1.02606	0.980408	1.0137	1.00437	0.94015	0.90034	1.02723	1.0069	0.977404	0.934467	1.00754	0.985871	0.993734	1.03428	1.00384	1.00942	0.959102	1.00332	0.996475	1.02832	0.989627
95.982	0.942963	0.964758	0.961584	0.95003	0.988542	0.937731	0.94329	1.01381	0.978845	0.910761	0.878591	0.969867	0.967269	0.968666	1.03484	1.01099	1.02633	1.02472	0.993671	0.954009	0.914321	0.991644	1.00937	1.00275	0.97338	0.982165	1.01467	1.0193	0.98769	1.0009	1.03567	0.95064	1.02629	1.02091	1.02944	0.981366
96.982	0.977539	0.967334	0.974882	0.997131	0.927933	0.947809	0.929167	0.974506	0.948035	1.00921	0.903292	0.950693	0.931547	1.03104	1.0161	1.00158	1.02067	1.02315	1.00631	0.971687	0.893808	1.02885	0.966158	0.979029	0.962635	0.993569	1.02241	1.03046	1.00105	1.00767	1.0769	0.976569	1.01915	0.955094	1.02409	0.972219
97.982	0.94654	0.935292	0.930272	0.92359	0.974735	0.945355	0.993791	0.982975	0.960901	0.943006	0.863343	0.928961	0.960493	0.971088	1.0274	1.00001	1.02727	0.990063	1.02026	0.950474	0.881639	1.00264	1.01586	1.02225	0.916754	1.0235	1.03139	0.993146	0.98858	0.965042	1.00659	0.952823	1.02815	1.00425	1.00383	0.968088
98.982	0.942963	0.927564	0.963074	0.948809	1.00894	0.947547	0.934578	0.98176	0.96239	0.963161	0.873331	0.983033	0.915225	1.01166	0.997655	1.03076	0.955874	0.98502	1.01573	0.9655	0.868116	1.04341	0.980975	0.984228	0.969313	1.00241	0.984321	1.01342	0.945844	1.03089	0.967909	0.996767	0.996179	1.01536	1.01537	0.983726
99.982	0.968005	0.920696	0.944155	0.96006	0.985841	1.01979	0.943596	0.954266	0.928602	0.897237	0.896068	0.979874	0.926004	1.02135	1.01104	0.991226	1.03357	0.969266	0.988808	0.976106	0.901475	0.975791	1.0282	0.9982	0.946083	1.02464	0.937258	0.986094	1.01262	1.00326	0.998968	1.00141	1.03219	0.974535	1.01734	0.998184
100.981	0.931032	0.942435	0.951549	0.938178	0.968741	1.00563	0.950504	0.977534	0.940265	0.937824	0.955442	0.986466	0.944172	0.942624	0.998547	0.99405	1.00683	0.98313	0.971632	0.970803	0.873079	0.986144	0.985914	1.01542	0.991383	0.998986	0.994849	1.00431	1.0331	0.987677	1.04189	1.03225	1.01667	1.00397	1.00383	0.990808
101.981	0.946826	0.947879	0.940308	0.958236	0.916827	1.00399	0.956817	1.00171	0.962695	0.959707	0.903559	0.953559	1.00761	0.959582	1.00688	1.02574	0.988901	1.01338	0.979413	0.997602	0.875554	1.00167	1.0353	1.00795	0.983543	0.996135	1.00507	1.0002	1.05387	1.01737	0.992192	0.994037	1.0235	0.978423	1.02381	1.00851
102.981	0.915524	0.943294	0.964847	0.987412	0.974141	1.01489	0.944191	0.960904	0.947138	0.911624	0.951564	0.946127	0.988826	0.98956	1.01372	0.98401	0.981352	0.987541	0.979082	0.960196	0.89178	1.01882	1.0069	1.0047	1.02216	0.960783	1.00971	1.01283	1.01084	1.03618	1.01422	0.985849	1.01512	0.962593	1.00496	1.00202
103.981	0.954285	0.919545	0.930857	0.945782	0.976229	0.950001	0.952614	0.995979	0.923219	0.986477	1.00426	0.927519	1.00761	1.02529	1.03424	1.01884	0.995821	1.00109	0.994332	0.979341	0.866318	1.03953	1.01616	0.983578	0.998644	1.00839	0.967601	0.992264	1.03992	1.02589	1.01986	0.990762	1.00518	0.955372	0.975409	0.985497
104.981	0.918815	0.965342	0.937063	0.948809	0.954934	0.966902	0.95862	0.985097	0.932191	0.960571	0.997605	0.918936	1.00792	0.99077	1.03097	0.998443	0.994562	1.00613	0.937591	0.977574	0.841072	1.03888	0.998878	1.01185	0.968153	1.03576	0.954907	1.00872	1.04586	1.03765	1.02043	0.988306	1.03064	1.01008	0.990886	0.996119
105.98	0.944751	0.939001	0.96513	0.959148	0.966635	0.983802	0.96854	0.979656	0.960309	0.97064	0.923267	0.925802	1.00422	0.987743	1.03989	1.00911	1.02727	0.985966	0.930782	0.976106	0.81177	1.03467	1.00258	1.00437	0.961473	1.04973	0.958933	1.04075	0.955933	1.01207	1.02551	1.04917	0.999283	0.990643	0.989479	0.981366
106.98	0.922679	0.959332	0.96779	0.957014	0.962441	0.949183	0.894285	0.982068	0.962103	0.971797	0.961817	0.978158	0.986054	0.965638	1.01372	0.959535	1.01595	1.02378	0.946675	0.979642	0.781345	1.03112	1.0066	1.0047	0.960893	0.997845	0.977819	1.0146	0.991251	1.00473	1.04838	1.04153	1.01977	1.03536	1.00017	0.964548
107.98	0.928939	0.949304	0.951832	0.929972	0.960335	0.937993	0.96643	0.928567	0.986615	0.954232	0.897733	0.968442	0.97897	0.908105	1.01788	1.00848	1.02224	0.991638	0.993029	0.965783	0.807267	0.988409	0.982518	1.02907	0.97338	1.00754	0.991134	1.01371	0.952372	1.02177	1.02862	1.01178	0.968551	0.983422	0.987509	0.963367
108.98	0.936702	0.953597	0.928783	0.941223	0.94354	0.937453	0.935768	0.974506	0.952234	0.988774	0.957107	0.954984	1.03471	0.993798	1.02086	0.99405	1.02193	1.00582	0.974219	0.984344	0.813582	1.01947	0.976962	0.988452	0.980349	0.998416	0.990823	1.00461	0.914977	0.99385	1.02466	1.00359	1.00767	0.990365	1.01762	0.987267
109.98	0.934305	0.943586	0.936478	0.96522	0.959741	0.961454	0.9487	0.93642	0.938166	1.00375	0.913829	0.932394	0.970655	0.951103	0.999738	1.00629	1.01438	0.991638	1.03452	1.00144	0.809972	1.00006	1.0282	0.977729	0.987608	1.03633	0.981226	1.02958	0.950591	0.991204	1.02212	1.02461	1.02505	0.9837	1.04942	1.00202
110.98	0.918815	0.924697	0.928499	0.974337	0.951334	0.928994	0.935768	0.977534	0.963593	0.990795	0.91799	0.958709	0.994676	0.946258	1.03484	0.977421	0.977262	0.963594	0.993029	0.998787	0.802764	1.02497	1.00814	1.01152	1.00126	0.979884	0.997946	1.02576	1.04141	1.00149	0.997556	1.01205	1.02101	0.997586	1.03535	1.00232
111.979	0.952801	0.913243	0.934988	0.972222	0.979235	0.908544	0.984773	0.968466	0.954316	0.928032	0.92548	0.970725	0.966036	0.929301	1.02443	0.992795	1.00683	0.975567	0.996278	0.963131	0.798708	0.988085	1.04456	0.997225	0.986156	1.02179	1.01652	1.00607	1.04052	1.00208	1.02043	0.99622	1.01729	0.980923	1.04914	0.990218
112.979	0.953981	0.951021	0.933818	0.979808	0.98703	0.951899	0.955013	0.932502	0.958209	0.957686	0.92826	0.969575	0.99098	0.919005	1.00212	0.98652	0.983867	0.954455	0.979413	0.97197	0.817409	1.01656	0.959059	0.985528	0.994868	1.01581	0.950262	0.992264	1.0328	1.01795	1.0145	1.01696	1.01325	1.0012	1.03197	0.994643
113.979	0.95518	0.948445	0.95568	0.925414	0.981035	0.937453	0.9454	0.953359	0.900197	0.964301	0.926862	0.954126	1.0113	0.963216	1.00479	0.987147	1.00211	0.995735	1.01087	0.970803	0.811324	0.96382	0.967702	1.00275	0.956246	0.989292	0.978439	0.988151	0.989766	1.0256	0.984004	0.965652	1.02257	0.988699	1.00749	0.981071
114.979	0.930728	0.927273	0.939421	0.98681	1.01734	0.928733	0.927959	0.968775	0.920832	1.00979	0.918539	1.0042	1.011	0.931422	1.02651	1.00001	1.02256	1.00046	0.981027	0.981109	0.808173	1.05279	0.993322	0.970256	0.987318	1.01752	0.971008	1.02312	0.997779	0.97827	0.988804	0.930989	1.01077	1.01258	1.02606	0.980776
115.979	0.939081	0.942727	0.954208	0.967353	0.982835	0.915906	0.95651	0.941861	0.910658	1.00173	0.952662	0.913512	1.0267	0.97563	0.992003	1.01507	0.975375	1.02157	1.02285	0.961664	0.789688	1.00944	1.04765	1.006	0.991383	0.986441	1.00661	1.01871	1.05506	1.01648	1.01026	0.972203	1.02163	0.972035	1.05111	0.979595
116.978	0.926864	0.961908	0.945928	0.953076	1.07044	0.91373	0.888875	0.939449	0.963001	0.973524	0.890242	0.925236	0.917381	1.005	1.00747	0.997501	0.99299	0.990377	1.00048	0.969619	0.800506	1.0172	1.00567	1.0047	0.978316	1.02778	0.96915	0.989326	1.02568	0.989146	1.04047	1.00168	0.984383	0.990643	1.04576	0.994053
117.978	0.924467	0.952738	0.905733	0.931796	1.11663	0.97536	0.923756	0.997176	0.945057	0.940985	0.901062	0.951843	0.986669	1.03377	0.990218	1.00817	1.02035	0.995419	0.967741	0.964899	0.79983	0.997144	1.03067	0.97253	0.988479	0.993854	1.00321	1.0146	1.00075	0.999435	1.05346	0.979572	1.0176	0.990365	1.04042	1.00261
118.978	0.911052	0.922413	0.941495	0.981941	1.06684	0.948627	0.938781	0.947918	0.910963	0.968619	0.947952	0.922369	0.957415	1.02892	1.01045	1.0339	1.01721	0.996994	1.0141	1.00497	0.800952	0.979673	0.989926	1.02355	0.995739	1.0064	0.997946	1.00079	1.00223	0.978564	1.01591	1.03989	1.01605	0.967869	1.03366	1.01117
119.978	0.932821	0.920112	0.955981	0.933619	1.10524	0.940185	0.937572	0.949423	0.954316	0.915078	0.912996	0.956134	0.959263	1.04982	1.00598	1.00095	0.975375	1.02189	0.979082	0.961363	0.798924	1.00491	0.955972	1.01542	1.05236	0.998986	0.944689	1.02077	1.0144	0.983267	1.0416	0.954461	1.02536	0.98731	1.06743	0.999364
120.978	0.912841	0.933575	0.899527	0.960661	1.15024	0.895734	0.948105	0.935223	0.935474	0.889759	0.898016	0.920378	0.96111	1.03286	0.993193	0.975538	0.996765	0.987856	1.0141	0.964899	0.768729	0.976438	0.964306	0.989427	1.02971	0.994139	0.984942	0.986681	1.0239	0.992086	0.99078	0.951186	1.00549	0.989532	1.02184	0.97871
121.978	0.940566	0.946453	0.896282	0.936354	1.15264	0.912094	0.932161	0.955463	0.918733	0.977255	0.909667	0.919794	1.03687	0.96685	1.00777	0.993109	0.959964	1.02378	0.982	0.947822	0.770758	0.991321	0.995483	1.00925	0.969024	0.989007	1.02705	0.994321	0.982643	1.01325	0.982027	0.98503	0.998352	0.945096	0.987791	0.991693
122.977	0.933411	0.95188	0.936478	0.96037	1.15714	0.969078	0.952001	0.966653	0.933393	0.879102	0.892473	0.952701	1.0073	1.03982	1.02264	0.964242	1.02444	1.02788	0.979082	0.952241	0.779101	0.994556	0.998261	1.03784	0.984705	1.0255	0.996088	1.03928	0.995703	0.979446	1.02438	0.984212	1.02691	0.988143	0.988353	1.01117
123.977	0.89735	0.929556	0.902187	0.937868	1.17874	0.949445	0.936977	0.959707	0.944751	0.908463	0.872215	0.932669	0.962649	0.960792	0.995572	0.983381	1.02098	0.991322	0.947317	0.904795	0.769852	1.002	0.981284	0.970906	1.04336	1.04004	1.02024	1.02165	1.02687	1.00855	0.992757	1.01314	1.02474	0.972591	0.98554	1.02562
124.977	0.948615	0.92298	0.910165	0.900195	1.21564	0.942639	0.915929	0.974215	0.935187	0.962004	0.886647	0.93411	0.992828	1.01197	1.02115	1.01131	0.998965	0.979664	0.982972	0.923356	0.765119	0.962202	0.976653	0.986503	0.98151	0.987012	1.00631	1.01871	0.998967	0.990616	0.992474	0.992126	1.01543	0.97148	1.00074	1.01028
125.977	0.902412	0.945869	0.9013	0.899575	1.20484	0.887553	0.940891	0.957276	0.921729	0.913645	0.919655	0.951276	0.977122	0.961399	1.0396	1.04394	0.978206	0.990692	0.993671	0.961664	0.75633	1.01785	1.01308	0.985528	1.01839	0.970761	1.03603	1.00549	0.993328	1.01413	1.01902	1.06855	0.966067	1.03924	1.01087	1.01618
126.977	0.954285	0.919837	0.975485	0.964017	1.27115	0.875823	0.918346	0.992642	0.975256	0.955389	0.955442	0.934677	1.05503	0.985319	1.0039	1.00566	0.998652	0.968321	0.967099	0.980809	0.805685	1.01332	1.00073	0.991377	0.971638	1.02379	1.01497	1.02194	1.01292	1.01207	0.982592	1.01915	1.04243	0.997586	1.01706	0.982841
127.976	0.965018	0.918395	0.941797	0.927237	1.25825	0.924364	0.9487	0.951835	0.945057	0.934077	0.936849	0.946127	0.96696	0.953223	0.993491	1.0179	0.968456	0.988172	0.977137	0.950757	0.779317	1.0075	1.01586	0.996251	0.994577	1.01096	1.0351	1.01577	1.02568	1.01648	0.998686	0.99895	1.0117	1.0298	1.05899	1.00202
128.976	0.970688	0.926414	0.94357	0.947605	1.27115	0.974264	0.939376	0.982975	0.95044	0.97323	0.964314	0.916086	0.983589	1.00288	0.987245	1.04331	1.004	1.02063	0.978109	0.916002	0.75994	0.970614	1.0174	0.983903	0.961184	0.98131	1.0125	1.019	0.989471	0.986795	1.0128	1.04753	1.02195	0.995919	0.992012	0.999659
129.976	0.990954	0.925555	0.960698	0.940603	1.27234	0.961454	0.932161	0.955771	0.952234	0.95855	0.964048	0.941835	1.011	1.00803	1.02799	1.00754	0.99236	0.990377	0.993029	0.931912	0.793975	0.990673	0.971097	0.996901	0.954504	0.998701	1.04873	0.984625	0.989766	1.02912	1.05826	1.04262	1.01946	1.01397	1.02747	1.01618
130.976	0.993637	0.89408	0.939137	1.0026	1.31495	0.928733	0.979668	0.975412	0.944751	0.950484	0.948235	0.949268	0.942325	0.961399	1.03037	1.01194	0.99928	1.01243	0.997892	0.916886	0.750245	1.00297	1.0069	0.994626	0.960893	1.01638	1.04408	0.996084	1.01529	1.00326	1.01422	1.01069	1.01046	1.02036	0.972876	1.00497
131.976	1.01451	0.86803	0.925538	1.01416	1.31765	0.904732	0.913223	0.982975	0.948645	0.909621	0.937681	0.921511	0.983898	1.01923	1.0152	1.03892	0.980723	1.00424	1.00211	0.912467	0.796896	1.00297	1.014	1.00502	0.990803	1.01809	0.996707	0.996378	0.958011	1.01795	1.06165	0.944635	1.03312	1.01592	0.983569	1.00438
132.976	1.02136	0.900656	1.0074	1.00504	1.33865	0.883185	0.958314	0.990828	0.986023	0.941849	0.926313	0.91322	0.977122	1.04739	0.998249	1.01037	1.02853	1.03418	1.05333	0.934847	0.773232	1.02691	1.02542	0.984553	0.954214	1.00925	0.999184	1.02929	0.980863	1.02648	1.02127	0.988851	1.03281	1.00425	1.02212	0.999659
133.975	1.02256	0.915819	1.00799	1.01385	1.30535	0.913452	0.934271	1.0129	0.989306	0.966322	0.934352	0.953851	0.998064	0.999854	0.985756	1.00503	0.989529	1.0493	1.13081	0.922189	0.752503	1.04309	1.05814	0.990727	0.98122	1.03975	1.0029	0.994027	0.969883	0.980916	1.03483	0.956645	1.04988	0.991198	1.0165	0.982546
134.975	1.03984	0.913535	1.013	1.04576	1.35935	0.912372	0.944498	1.02257	1.04524	0.944163	0.980959	0.936685	0.984206	0.920217	1.00955	1.01225	1.01343	1.00582	1.16582	0.931311	0.755437	0.978703	0.983444	0.9995	0.979478	0.998131	1.0029	1.00196	0.953857	0.969452	1.03144	0.917614	0.994627	1.01397	0.981319	0.980481
135.975	1.07265	0.893221	1.07417	1.11323	1.34285	0.924904	0.967945	1.04705	1.0599	0.990502	0.97763	0.90407	0.986669	0.949286	1.00033	1.01852	0.991731	0.994474	1.21153	0.939867	0.773232	0.996174	1.01184	1.01672	0.942307	1.00697	1.03355	0.960531	1.00876	0.975625	0.931486	1.01478	1.02753	1.00675	1.04661	0.999069
136.975	1.07354	0.898939	1.04995	1.0789	1.37435	0.983262	0.962227	1.08151	1.04165	0.945027	0.983456	0.920652	1.01377	0.987136	1.00896	1.01978	1.01155	0.953825	1.20117	0.949873	0.761522	1.01332	0.985914	0.983903	0.97454	1.02693	0.984013	1.02987	1.00253	0.999729	0.997274	0.992673	1.00084	1.00703	0.968655	1.00763
137.975	1.08545	0.907233	1.0996	1.09317	1.41426	1.00808	1.02566	1.09633	1.04465	0.971797	1.0567	0.91207	1.02178	0.970483	1.00896	0.999071	1.01815	1.01622	1.19403	0.920705	0.736506	0.951202	0.994557	0.992677	1.00648	1.02179	0.954596	1.00607	1.04408	1.02236	1.00433	0.994856	1.02163	1.00925	1.02128	1.02946
138.974	1.126	0.910667	1.10284	1.09925	1.51745	1.04543	0.994097	1.11869	1.09787	0.879672	1.04005	0.926094	0.97312	0.97351	0.993491	1.02668	1.04017	1.00645	1.26828	0.949873	0.76017	1.01526	1.05567	0.994301	0.966411	1.00982	0.998875	1.02576	1.01677	0.99091	0.990498	0.962649	1.00021	1.0273	1.10148	1.04274
139.974	1.1269	0.943878	1.14066	1.17067	1.56096	1.0487	1.03978	1.14711	1.08771	0.861831	1.06309	0.926094	0.991597	0.989861	1.039	0.989029	1.0603	1.03292	1.24396	0.94045	0.776843	0.971908	0.99363	1.01802	0.998062	1.00497	1.00197	1.01078	0.967805	1.03324	1.0272	0.924438	1.00456	0.992865	1.05139	1.0035
140.974	1.14716	0.932424	1.15634	1.19742	1.60715	1.06506	1.02865	1.13169	1.13975	0.899534	1.10803	0.935535	1.00915	1.0692	1.03454	1.00221	1.0279	0.986595	1.24235	0.973455	0.754085	0.966732	0.989	0.964407	0.967571	0.980169	0.945928	0.945252	0.976708	0.983561	0.949839	1.01724	1.01108	0.963148	1.07841	1.00704
141.974	1.19517	0.953322	1.23582	1.27156	1.75236	1.11824	1.05421	1.18307	1.14693	0.955666	1.10941	0.966142	1.05288	0.995919	1.03037	1.0044	1.03357	1.04395	1.28092	1.02118	0.761062	0.98485	0.999495	0.991377	1.01287	1.00155	1.01281	1.00519	0.976411	0.995907	0.981745	1.02106	1.02008	1.0062	1.08066	0.987562
142.974	1.21574	0.975645	1.30763	1.31989	1.88857	1.18886	1.06954	1.22691	1.18579	0.964888	1.15464	1.02107	1.09414	1.00197	1.01282	0.988717	1.02916	0.99668	1.32015	1.08924	0.752503	0.976438	1.01802	0.976755	0.983543	0.988152	0.978748	0.98962	0.985612	0.990322	1.00236	1.03143	1.04026	1.00092	0.963589	1.03094
143.974	1.24406	0.998535	1.50148	1.42687	2.19757	1.26957	1.13537	1.24292	1.15918	1.03684	1.19375	1.11205	1.09599	1.02135	1.03127	1.00974	1.05432	1.01748	1.34997	1.24951	0.745296	1.02367	0.983136	1.00762	0.955085	1.03918	0.979677	0.978748	1.02924	0.963279	0.990215	0.994583	1.04492	0.990087	1.00411	1.04775
144.973	1.33886	1.04804	1.65485	1.6387	2.54589	1.35273	1.27907	1.3064	1.25339	1.10765	1.20541	1.26798	1.06366	0.984411	1.03751	1.02731	1.04174	1.02504	1.46636	1.44426	0.758142	0.966732	1.00413	0.997875	0.98151	0.995849	0.925801	1.00255	1.00134	0.973273	1.0176	0.998677	1.03405	0.996753	1.00552	1.03477
145.973	1.43307	1.2043	2.047	1.90978	3.02141	1.64831	1.3449	1.32453	1.23544	1.29591	1.26754	1.41733	1.06427	1.01227	0.998249	0.994992	1.05118	1.01559	1.60252	1.66819	0.733572	1.04373	1.02203	1.00145	1.01026	1.00982	0.967293	1.00108	0.963353	0.961221	1.03822	0.973022	1.0356	0.994253	1.01256	1.03595
146.973	1.67545	1.51913	2.58659	2.41702	3.70484	2.00415	1.59589	1.52403	1.35029	1.58895	1.40903	1.82014	1.0073	0.992587	1.01877	1.03547	1.05495	1.05371	1.86707	2.0347	0.753855	1.01364	1.01493	0.968956	0.976574	1.00355	1.0125	1.02253	0.964244	1.01942	1.04527	0.991581	1.04212	0.967314	0.99173	1.03979
147.973	2.15869	2.22317	3.37738	3.2157	4.52387	2.73219	2.1	1.79788	1.65982	2.10219	1.47478	2.40264	1.06951	1.02862	1.01877	1.05335	1.05086	1.02346	2.35045	2.62748	0.78789	1.08353	1.00721	0.991377	1.01258	1.01181	1.006	0.957005	0.994218	0.984443	1.02212	1.05654	1.01481	0.99703	1.00102	1.05011
148.973	3.07303	3.75001	4.7787	4.56872	5.5049	4.29515	3.05081	2.48011	2.5944	3.00316	1.9081	3.56075	0.975583	1.00137	1.039	1.09509	1.08452	1.06096	3.45599	3.71968	1.07613	0.958966	0.989309	0.968956	1.00852	0.96905	0.994539	0.98198	0.976411	1.00649	1.02946	1.02242	1.01387	0.989254	1.05955	1.03861
149.972	5.24485	6.25394	6.73941	6.56876	6.57954	6.62979	4.83247	3.82187	4.79135	4.41076	2.79836	5.55971	0.998371	1.00046	1.00866	1.12898	1.13233	1.04489	5.16389	5.41259	3.91982	1.02109	0.966158	1.02874	1.03785	0.980169	0.969459	0.966407	0.994515	0.956518	1.05346	1.01642	1.0235	0.968147	1.08516	1.02562
150.972	8.50897	8.93673	8.81093	9.221	8.03489	9.44787	6.91776	5.6376	5.96159	6.50519	5.50906	8.56286	1.00699	1.01227	0.978321	1.09195	1.0798	1.08774	7.58307	7.82382	8.62866	1.02788	0.983444	1.02095	0.989061	0.974182	0.939426	1.01665	0.907261	0.9671	1.00349	1.01314	1.00829	1.04702	1.0998	1.02858
151.972	10.8543	10.8995	10.3384	11.5095	9.47315	11.1123	8.28701	6.64868	6.17363	8.31491	7.62135	11.0911	1.00515	1.06889	1.06131	1.10011	1.10496	1.09405	7.64695	10.2583	12.0457	1.00135	0.961219	1.03134	0.998644	0.979599	0.895147	0.97963	0.963651	1.0106	1.02833	0.962922	1.05516	1.01675	1.06434	1.04569
152.972	12.3246	12.0763	11.7581	12.8321	11.083	12.2788	8.84221	7.19971	6.74125	9.4718	8.37427	12.3001	1.02886	1.02771	1.04227	1.11046	1.14082	1.05434	5.71469	11.4857	13.3765	1.02723	0.990544	1.04174	0.962635	0.987582	0.962338	0.97963	0.968695	0.963573	1.03144	1.00632	1.01574	0.983422	1.1088	1.03625
153.972	13.504	12.9186	12.5669	13.7128	12.6248	13.34	9.25704	7.84385	7.80056	10.1033	8.89498	13.0534	1.01654	0.97351	1.06101	1.07218	1.17982	1.08554	4.69217	11.3835	12.4072	1.01073	0.97974	1.0229	0.980638	0.98188	0.981534	0.974928	1.0331	0.963866	0.993321	1.01533	1.05516	1.00203	1.08038	1.05189
154.971	14.1613	13.5722	13.7581	14.9352	13.8473	14.1869	9.69833	8.24284	8.28534	10.6788	9.57468	13.4159	1.05041	1.04225	1.05625	1.08975	1.11	1.06254	4.07683	10.7533	11.3628	1.0172	1.00505	1.00372	1.03901	1.01324	1.0255	0.959061	0.949998	1.00237	0.948992	1.05026	0.992144	0.989254	1.05336	1.07519
155.971	14.5826	14.1584	15.1298	16.0168	14.6345	15.0284	10.2872	8.39459	8.43668	10.9396	10.0224	13.7784	1.07597	1.04588	1.08481	1.07814	1.09207	1.06726	3.51855	9.9092	10.5055	1.03662	1.02512	1.01542	0.964377	1.00526	0.980916	0.983155	0.983238	0.967394	0.985133	1.00168	0.999283	1.01897	0.966122	1.07136
156.971	14.7719	14.4426	15.972	17.0431	14.7908	15.9064	11.0646	8.84919	9.23308	11.3267	10.036	13.8639	1.04672	1.0698	1.07231	1.09132	1.10087	1.03953	3.10197	8.96817	9.96531	1.02691	0.972023	1.05311	1.04569	1.02521	0.942212	0.99579	0.96098	0.988853	1.04358	1.059	1.03002	1.00675	0.996515	1.02799
157.971	15.4176	14.8481	16.5501	17.716	15.1715	16.0738	11.4824	9.26935	10.0026	11.5823	10.3254	13.9701	1.01346	1.06526	1.0503	1.08567	1.13076	1.06789	2.75311	8.19505	9.39063	1.05344	1.00968	1.04239	0.960602	0.992143	0.95181	0.971696	1.01143	1.00502	0.984286	1.00059	1.00767	1.03091	1.0528	1.03713
158.971	15.8761	15.3452	17.1476	18.1214	15.3353	16.2721	11.9411	9.76415	10.5134	11.5633	10.3687	14.0087	1.07443	1.03559	1.0622	1.10168	1.12824	1.06128	2.3858	7.10288	8.80399	1.03856	0.997335	1.02322	0.977154	1.00583	0.988657	0.97199	1.00817	0.950639	0.998121	1.02297	1.04492	0.991754	1.01424	1.04923
159.971	16.1987	15.844	17.782	17.9682	15.5562	16.4521	12.1768	10.2726	10.8756	11.5003	10.6172	14.0493	1.06735	1.11098	1.07648	1.12898	1.11786	1.07987	2.13973	6.00098	8.08237	1.02367	1.00135	0.975455	0.987028	0.977888	0.987418	0.97581	0.985612	0.980916	1.00433	0.956098	1.05547	1.01536	0.993419	1.06251
160.97	16.3251	16.0244	17.8784	17.4108	15.3236	16.6593	12.2216	10.9158	11.0377	11.5777	10.7781	13.9915	1.08336	1.1016	1.07351	1.1409	1.13736	1.09247	1.73513	5.04903	7.32062	1.02917	1.03098	0.992027	1.04685	0.987012	1.06421	0.995496	0.943173	0.981798	1.02749	0.996767	1.02722	1.01814	0.982163	1.08021
161.97	16.3585	15.9271	17.715	16.7875	14.1248	16.8016	12.2483	11.3184	11.136	11.5668	11.0472	13.789	1.02917	1.10462	1.08094	1.08191	1.11503	1.11768	1.41222	4.18223	6.38873	1.00912	1.01956	0.995601	0.984705	1.00383	1.05585	0.959061	0.954747	1.01325	1.03313	1.08356	1.02008	0.99703	1.00186	1.06723
162.97	16.1242	15.7977	17.5057	15.1479	11.767	16.8218	12.1657	11.478	10.9387	11.557	11.2026	13.5778	1.07905	1.06314	1.08689	1.08818	1.09993	1.0701	1.27152	3.37731	5.59723	0.975144	1.01524	0.998525	1.02071	1.01153	1.07442	0.969052	0.990064	1.01119	1.0145	1.01041	1.03778	0.993698	0.950925	1.08139
163.97	15.9906	15.4554	16.7232	12.2206	9.26943	16.7858	11.9318	11.4251	10.7655	11.6963	11.2922	13.1244	1.03101	1.08191	1.05804	1.08442	1.09175	1.08617	1.16843	2.70084	4.85713	1.03403	1.02975	1.0099	1.01403	1.00554	1.0834	0.984919	0.964837	0.990028	1.00772	1.00141	1.01481	1.00925	1.00243	1.06516
164.97	15.7363	14.8455	14.4912	9.37417	7.36527	16.7534	12.1037	11.5179	10.4661	11.5777	11.2178	12.7688	1.05565	1.08191	1.08808	1.0863	1.12635	1.07892	1.11104	2.14165	4.02732	0.995203	1.01369	1.00535	0.955375	0.98245	1.0512	0.977573	1.01618	0.991204	1.02212	1.05654	1.03747	0.997308	1.01199	1.05425
165.969	15.3052	14.0885	10.9664	7.36288	6.14123	16.1325	11.9982	11.3759	10.1402	11.4557	10.9424	12.2303	1.0381	1.06072	1.04049	1.07846	1.1122	1.13911	1.08932	1.76835	3.33161	1.02076	1.03592	0.97578	1.012	0.995565	1.02333	1.00549	1.02776	1.05499	1.03342	1.05463	1.03654	1.01453	1.00524	1.05897
166.969	14.5996	12.4509	7.57895	5.80078	5.01768	15.1127	11.8293	11.2794	9.75436	11.2709	10.6377	11.7188	1.09445	1.06768	1.0976	1.10921	1.08263	1.10697	1.1091	1.59157	2.82385	1.035	1.02172	0.968956	0.985865	0.994709	1.0574	0.976985	1.04823	1.00884	1.03398	1.00878	1.03281	0.977034	1.00411	1.07844
167.969	13.2515	10.1528	5.36941	4.61704	4.35076	13.7179	11.8681	10.9355	9.50553	11.0248	10.4028	10.9028	1.09507	1.1231	1.07083	1.05304	1.11377	1.0764	1.04749	1.44838	2.28162	0.998438	1.00937	1.00112	1.02797	1.00668	1.04005	1.00108	1.09928	1.04882	1.0272	1.03552	0.995248	0.99092	1.01875	1.07342
168.969	11.4332	7.60049	3.9882	3.73296	3.77054	11.2432	12.0235	10.5649	9.26659	10.6773	10.1062	10.1536	1.1117	1.12703	1.09522	1.10325	1.11031	1.12398	1.04944	1.35027	1.96588	1.06023	1.00598	0.979029	1.01752	1.01353	1.00166	0.971403	1.04616	1.04353	1.05855	1.0579	1.00332	0.954816	1.05252	1.06664
169.969	9.3625	5.29117	3.24617	3.10204	3.28332	9.02032	11.9249	10.0507	8.94777	10.4928	9.70867	8.81863	1.09722	1.1237	1.10117	1.09917	1.11786	1.09751	1.03647	1.25188	1.65668	1.0515	0.992705	1.02127	0.998933	0.963633	0.996397	1.01107	1.0141	1.02383	1.07718	1.065	1.00953	1.00786	0.999892	1.07313
170.969	7.24345	3.67617	2.70245	2.68142	2.99831	6.12044	11.673	9.5018	8.76056	10.2211	9.28282	7.16529	1.04118	1.17063	1.08987	1.0976	1.13642	1.0764	1.04944	1.21475	1.41711	1.01009	1.02265	0.987803	1.03088	0.989863	0.992681	0.989914	1.07761	1.0303	1.01563	1.0418	1.02691	0.989254	1.01875	1.05513
171.968	5.1879	2.75778	2.33631	2.35288	2.67099	4.28917	11.299	9.10824	8.64662	9.71792	8.6453	5.3789	1.05811	1.10402	1.10979	1.08191	1.13736	1.06915	1.0368	1.17645	1.24538	1.00976	1.00351	1.02192	1.05004	1.0235	0.988657	0.996378	1.01677	1.09526	1.03116	0.988306	1.03219	0.99342	1.02634	1.0448
172.968	3.76378	2.24034	2.03666	2.08848	2.43489	3.49622	10.7126	8.61433	8.65739	9.32643	7.96646	3.59881	1.00084	1.15852	1.13716	1.07877	1.08578	1.08522	1.02254	1.13991	1.10047	1.03629	1.03005	0.989752	1.0573	0.987582	0.966364	1.01783	1.03636	0.999435	1.02551	1.05681	1.05019	0.985366	1.00214	1.05661
173.968	2.91026	1.93039	1.91638	1.96146	2.20868	2.89853	10.3443	7.78582	8.53058	8.97324	7.2163	2.65812	1.08244	1.124	1.09819	1.07877	1.09679	1.04804	1.03582	1.13814	0.991843	1.00135	1.04333	0.983253	1.10202	1.0044	1.03262	1.01636	1.04912	1.00267	1.05826	1.0025	1.0384	0.982311	0.983569	1.05631
174.968	2.41746	1.68827	1.72017	1.76512	2.07277	2.52659	10.0963	7.28557	8.18546	8.62147	6.26668	2.12512	1.09353	1.08706	1.07172	1.06308	1.15309	1.07104	1.01054	1.08687	0.935281	1.02756	1.03191	1.04239	1.02623	0.991858	0.981226	0.998141	1.02568	1.01207	1.03963	0.997039	1.02288	1.02119	1.00074	1.04451
175.968	2.06956	1.55061	1.58512	1.7013	1.88976	2.27356	9.80024	6.77685	8.17319	8.22337	5.37366	1.84331	0.999295	1.11916	1.06964	1.08379	1.09679	1.07955	1.00795	1.06685	0.947897	1.02432	0.992396	0.996901	1.01578	0.991858	1.0221	0.974341	1.07316	0.988559	1.03567	1.06555	1.02474	1.02869	1.00468	1.05129
176.967	1.82003	1.42125	1.44563	1.53476	1.72986	1.99052	9.26006	6.34006	7.73715	7.46344	4.51754	1.59698	1.08275	1.1016	1.08213	1.05618	1.10654	1.03796	0.995947	1.05831	0.924909	1.02691	1.01462	1.02452	0.971056	0.979314	1.01745	0.981393	1.07019	1.02707	0.987674	1.0579	1.01201	0.998141	1.0376	1.03831
177.967	1.64593	1.34683	1.43676	1.46821	1.65097	1.86399	8.4313	5.84767	7.54963	6.54634	3.75464	1.43163	1.04703	1.12855	1.10265	1.04677	1.12258	1.07293	1.01637	1.07952	0.900799	1.02464	0.9961	1.01737	1.02507	0.987012	1.00785	1.02018	1.10996	1.0256	0.986262	0.964834	1.0325	0.991754	0.984414	1.05041
178.967	1.46854	1.28302	1.3363	1.43294	1.55076	1.69985	7.48469	5.5058	7.41267	5.83822	3.02196	1.31176	1.05811	1.09403	1.09403	1.06245	1.10276	1.08365	0.998534	1.04386	0.872849	1.00717	0.989618	1.03232	1.02594	0.99756	0.99361	0.965232	1.05773	1.01501	0.963674	1.00304	1.02691	1.01397	0.975409	1.06811
179.967	1.40594	1.18514	1.24292	1.34603	1.45415	1.60741	6.39981	5.16334	7.05768	4.9174	2.428	1.21934	1.08645	1.07434	1.05953	1.05994	1.09238	1.09657	1.00242	1.02295	0.850308	1.01041	1.0066	1.02777	1.06166	0.992999	0.994231	0.992264	1.0794	1.0059	1.01704	0.985576	1.02877	0.961204	1.06434	1.04923
180.967	1.26672	1.14621	1.20864	1.28068	1.41305	1.48144	5.28129	4.72989	6.88391	4.03282	1.93031	1.16671	1.01346	1.06738	1.09641	1.06402	1.08452	1.07325	0.997892	1.03621	0.856623	1.01429	1.02944	1.05376	1.00184	1.00184	0.979677	1.0002	1.04319	1.04206	1.03144	1.06446	1.03188	0.997864	1.00834	1.05159
181.967	1.22259	1.09269	1.1318	1.2427	1.38425	1.42527	4.13779	4.27346	6.43292	3.04779	1.596	1.08574	1.05688	1.1349	1.11664	1.09571	1.14208	1.03733	0.957043	1.00674	0.841072	1.02012	1.00505	0.980979	1.0483	1.00554	1.05027	0.98345	1.03072	1.01178	0.988521	1.01505	1.06944	0.955372	1.01453	1.05218
182.966	1.17489	1.06293	1.12708	1.19802	1.25945	1.35247	3.1464	3.5855	6.05551	2.41221	1.4154	1.07801	1.02024	1.16004	1.10712	1.0885	1.07949	1.10003	0.964182	1.02589	0.819207	0.997144	1.02049	0.971881	1.02275	0.977318	1.04842	0.988151	1.05862	0.95446	0.997274	1.06691	1.04057	0.998975	1.02128	1.03566
183.966	1.15015	1.04747	1.03222	1.12995	1.25045	1.33665	2.47396	2.98188	5.60271	1.94157	1.28003	1.00077	1.04703	1.14792	1.10533	1.08567	1.09081	1.05907	1.0167	0.989064	0.782927	1.02853	1.02203	1.00567	0.987318	1.02008	1.0639	0.962294	1.12836	1.0206	0.95238	1.0418	1.01232	0.986477	1.00805	1.04392
184.966	1.05923	1.02	1.11378	1.15639	1.18234	1.29056	1.99691	2.45532	5.00847	1.69719	1.1599	1.00591	1.01931	1.14278	1.09849	1.11423	1.13831	1.10539	0.954456	0.960479	0.790365	1.02594	0.996409	1.01087	1.02855	1.00184	1.04532	1.019	1.10551	1.00561	1.00349	1.04644	0.994938	1.01647	1.01002	1.04303
185.966	1.01689	0.967626	1.06029	1.12266	1.18264	1.21722	1.76754	2.01795	4.33976	1.5472	1.08999	0.958709	1.07813	1.13672	1.1211	1.0863	1.0971	1.09373	0.935645	0.983177	0.786308	1.03176	1.03005	0.993326	1.0512	0.989292	1.02705	1.00402	1.0883	1.01354	1.0145	1.07401	1.05516	0.98731	1.07391	1.04244
186.966	1.02226	0.961324	1.03339	1.08739	1.15775	1.21422	1.50813	1.67274	3.53676	1.44503	1.04366	0.963567	1.10769	1.08494	1.12794	1.0885	1.07823	1.09625	0.992698	0.98141	0.761968	1.05732	1.02851	0.970906	1.05556	0.984161	1.04656	1.0096	1.06396	0.995907	1.02212	1.01342	1.03281	1.02147	1.05561	1.05159
187.965	0.965608	0.979938	1.00059	1.07554	1.09984	1.16841	1.4011	1.44514	2.89496	1.33649	0.988733	0.940393	1.06951	1.08464	1.11455	1.07877	1.09238	1.10381	0.979743	0.973154	0.777519	1.05926	1.02172	1.00535	1.05498	1.01552	1.0834	0.988151	1.03072	1.03912	0.982592	1.01505	1.02195	1.00064	1.03057	1.0274
188.965	1.02285	0.958182	0.955379	1.08801	1.07343	1.07733	1.32235	1.31789	2.28217	1.26339	0.966262	0.884604	1.04918	1.15852	1.09403	1.05618	1.08169	1.08081	1.01054	0.986996	0.793975	1.01623	1.02141	1.00145	1.02855	1.02008	1.02179	1.03046	1.07079	0.992674	1.01873	1.04426	1.04833	0.998141	1.01818	1.02238
189.965	0.973657	0.910101	0.989067	1.03969	1.08513	1.04298	1.22976	1.21934	1.86976	1.18653	0.995108	0.844265	1.108	1.09312	1.11545	1.0863	1.08232	1.08711	1.05463	1.00144	0.77549	0.965761	1.01987	1.00632	0.998933	0.981595	1.06576	1.02047	1.06604	1.00708	0.995298	1.05681	1.02877	1.01425	1.0013	1.02267
190.965	0.930728	0.905241	0.945042	1.03665	1.02814	1.02771	1.18799	1.14257	1.60688	1.13529	0.926862	0.862014	1.07443	1.10947	1.08511	1.09571	1.09175	1.09499	0.968072	1.00939	0.780453	1.00426	0.995791	0.970906	1.04452	1.05601	1.04965	0.984037	0.974928	1.01913	1.05318	1.06964	1.0266	0.998141	1.0058	1.04893
191.965	0.914343	0.914394	0.958925	1.02875	0.981629	0.997447	1.1035	1.10449	1.39784	1.03368	0.857235	0.843406	1.0113	1.12976	1.0979	1.03421	1.07445	1.06852	0.989469	0.999671	0.765349	1.00588	0.989309	1.0203	1.01142	1.01923	1.00847	0.996672	1.07554	1.0256	1.01111	1.03607	1.03778	1.00703	0.966966	1.02858
192.964	0.915828	0.901807	0.966017	1.01172	1.00174	0.978076	1.05571	1.04614	1.26116	0.993956	0.876094	0.864864	1.00391	1.08343	1.07767	1.10858	1.08861	1.0972	1.00114	0.992299	0.741915	1.03047	0.989926	0.978704	1.06253	1.00383	0.971627	1.01078	1.06396	1.01443	1.01732	1.04344	1.04523	1.01258	0.99145	1.01294
193.964	0.886618	0.91211	0.913712	0.975869	0.979829	0.957085	1.03076	1.04857	1.21422	1.01957	0.846415	0.854564	1.03409	1.11219	1.07886	1.06904	1.08169	1.08901	0.962236	0.994067	0.733342	1.02659	1.00258	1.02095	1.08663	1.02464	0.978748	1.019	1.00965	0.984443	1.0433	0.964834	1.04523	1.00092	0.959648	1.05041
194.964	0.867836	0.881476	0.883286	0.980118	0.94534	0.969078	0.986883	0.995072	1.07185	0.974094	0.821164	0.851989	1.03502	1.08282	1.09968	1.06622	1.08987	1.10508	0.991415	0.968735	0.752949	1.04859	1.02049	0.959208	1.04714	1.00013	1.01281	1.03928	0.967508	1.00473	0.998404	0.962104	0.994938	1.00453	0.947266	1.03094
195.964	0.858284	0.865746	0.919917	0.985898	0.988542	0.932005	0.989282	0.970588	1.0922	0.911624	0.886647	0.825966	1.05257	1.08858	1.06339	1.10011	1.09301	1.11642	0.992698	0.979642	0.752057	1.0337	1.02512	0.976755	1.05846	1.02379	1.0673	0.989032	0.949998	1.00855	1.01054	1.02433	1.03219	0.991198	0.975971	1.04008
196.964	0.849949	0.872615	0.899829	0.966752	0.876326	0.931727	0.949602	0.924033	1.04883	0.93121	0.799525	0.83884	1.01285	1.13642	1.11188	1.08222	1.0559	1.0389	0.955097	0.99937	0.774584	1.02206	0.976036	1.0112	1.06485	1.01467	0.994231	1.00372	0.994218	0.99091	1.03229	1.06719	1.04399	1.01869	0.992574	1.03448
197.964	0.839503	0.858294	0.869101	0.980428	0.917727	0.92137	0.923756	0.917685	1.01353	0.888602	0.869169	0.83654	1.05627	1.08827	1.08362	1.04143	1.05527	1.08585	0.996919	0.970202	0.738981	1.01203	1.00073	0.967007	1.02187	0.998416	1.00383	1.01489	1.00283	0.995613	0.996709	1.03607	1.01139	1.00731	0.979348	1.03713
198.963	0.86306	0.865454	0.898055	0.95034	0.93634	0.921092	0.920149	0.886854	0.976746	0.911624	0.864442	0.834824	1.01777	1.10886	1.0854	1.09446	1.10025	1.09027	1.00081	0.986112	0.745066	1.0185	1.00783	0.993001	1.00706	0.978173	1.03696	0.994615	0.975818	0.960339	1.02014	1.02679	1.02412	0.982867	1.01171	1.03094
199.963	0.898531	0.838272	0.90396	0.907179	0.873625	0.876379	0.899101	0.88504	0.917243	0.896944	0.84808	0.813366	1.02763	1.10947	1.09909	1.06339	1.08735	1.08302	0.985248	0.969619	0.741455	1.0405	0.997952	0.988127	0.997772	0.999841	1.06111	1.02987	0.979677	1.00855	1.00405	1.0459	1.0086	1.00397	1.01143	1.03241
200.963	0.837428	0.850292	0.865555	0.941825	0.918627	0.881549	0.856716	0.89108	0.88315	0.81722	0.781781	0.795342	1.05781	1.13702	1.04525	1.06998	1.06974	1.07577	0.92981	0.966083	0.760616	1.04503	1.03839	1.03264	1.04714	0.977033	1.02365	1.0193	1.00906	0.988265	0.980615	1.03607	1.04895	0.986755	0.98554	1.04982
201.963	0.836533	0.852009	0.842505	0.913871	0.926727	0.830014	0.892482	0.894707	0.869082	0.888602	0.798144	0.83654	1.05411	1.10341	1.09849	1.08191	1.07634	1.05025	0.978771	0.96078	0.749798	1.02109	0.989618	0.999175	1.09157	1.05173	1.04965	1.02635	1.0055	1.03706	0.976662	1.01014	1.02474	1.01842	1.03169	1.03713
202.963	0.84816	0.864888	0.849296	0.898371	0.849631	0.884281	0.854317	0.822779	0.832296	0.904439	0.773725	0.805642	1.08367	1.16034	1.03781	1.03233	1.09773	1.06695	0.968072	0.959595	0.754761	1.03306	1.00999	0.991377	1.05411	0.995849	1.05585	0.962881	1.00817	0.983561	1.08537	1.01478	1.04088	0.981756	1.02775	1.02297
203.962	0.839503	0.859736	0.849598	0.905665	0.903632	0.89274	0.844091	0.87356	0.861312	0.853766	0.787607	0.785901	1.08798	1.10826	1.07083	1.08254	1.11063	1.0868	0.958657	0.948105	0.757912	1.06412	0.985605	1.03297	1.05498	0.991003	1.01807	1.01695	1.05269	1.0256	1.0097	1.03198	1.03343	0.972313	1.0362	1.0392
204.962	0.825801	0.82996	0.852257	0.906577	0.894038	0.857827	0.835975	0.811281	0.84457	0.810588	0.769847	0.829966	1.112	1.1346	1.05953	1.07971	1.07414	1.06537	0.989781	0.955176	0.740333	0.992938	1.03438	0.979029	1.06863	1.04289	1.02705	0.99961	1.05387	1.05852	1.06758	1.02406	1.05578	0.992587	0.981881	1.02149
205.962	0.810597	0.839989	0.826246	0.868576	0.874525	0.843102	0.812221	0.800109	0.816757	0.814629	0.787041	0.807358	1.03101	1.11007	1.09909	1.05367	1.10654	1.10665	0.982661	0.956661	0.74416	1.03015	1.02172	1.01217	0.990512	0.995849	0.966672	1.01107	1.10492	1.00267	1.04499	1.02188	1.05516	1.0087	1.05758	1.04067
206.962	0.804336	0.854001	0.867612	0.880738	0.874237	0.81475	0.811319	0.8397	0.82991	0.827583	0.799525	0.796201	1.02239	1.10795	1.08838	1.05304	1.10213	1.06254	0.94473	0.964015	0.729745	1.02885	1.03468	0.97318	0.989061	1.01524	0.982463	0.99579	1.05951	1.0106	1.07492	0.964834	1.07099	0.998419	1.04802	1.0153
207.962	0.854117	0.845415	0.81442	0.894414	0.901238	0.850743	0.843496	0.8255	0.815555	0.818653	0.768731	0.764444	1.03779	1.13006	1.09998	1.05304	1.09144	1.07546	0.941481	0.935448	0.748446	1.03791	1.05444	0.986178	1.00764	1.03804	0.991752	1.0334	1.00075	0.990322	1.01139	1.00141	1.05951	0.989809	1.05899	0.999659
208.962	0.845173	0.823676	0.853729	0.873755	0.871231	0.819936	0.82546	0.788919	0.817349	0.802246	0.773725	0.77646	1.08306	1.06163	1.1205	1.05775	1.10245	1.12619	0.964493	0.937799	0.726365	0.994556	1.05012	0.99885	1.06775	0.989292	0.990515	1.019	1.01677	1.0009	1.06476	0.94682	1.02319	0.985088	1.03113	1.0153
209.961	0.821616	0.812514	0.835413	0.880137	0.857425	0.845834	0.797792	0.772288	0.785947	0.748705	0.746826	0.768461	1.08737	1.07828	1.08154	1.06873	1.09113	1.06506	0.983634	0.96078	0.706082	1.02723	1.01802	0.995926	1.01432	0.994424	1.03293	1.01783	1.06604	0.993556	1.01196	0.974931	1.0474	1.00786	1.07672	1.01323
210.961	0.783766	0.80908	0.838356	0.87649	0.860737	0.82648	0.774345	0.78288	0.809579	0.799085	0.789821	0.791343	1.07382	1.08767	1.09462	1.06779	1.08609	1.04489	1.00437	0.952524	0.728163	1.02562	1.03839	0.97708	1.00677	0.973897	1.01962	1.01988	0.990361	1.0447	1.06109	0.99513	1.04368	0.991198	0.975127	0.989923
211.961	0.821616	0.816223	0.816796	0.906267	0.84243	0.813392	0.819742	0.778944	0.817654	0.773748	0.814789	0.78161	1.09199	1.00833	1.08421	1.03421	1.08389	1.0597	0.938233	0.974339	0.77549	1.0392	1.02234	0.993001	1.04191	0.981595	1.03541	1.02899	0.990361	1.0059	1.03172	1.0085	1.0325	0.976757	1.02297	1.00379
212.961	0.792406	0.815948	0.825059	0.893813	0.827724	0.88456	0.785473	0.791948	0.7689	0.753593	0.803137	0.745287	1.0381	1.04013	1.05625	1.09195	1.09301	1.05781	0.998223	0.954009	0.734018	1.03241	1.02295	1.02744	1.08431	1.02236	0.98525	0.98198	0.995703	1.02618	1.05629	1.00659	1.03654	1.02425	1.03479	0.991988
213.961	0.807914	0.821666	0.812647	0.866461	0.852025	0.794577	0.767744	0.781356	0.75424	0.820087	0.791768	0.771036	1.07628	1.08222	1.06875	1.08442	1.09049	1.07073	0.985248	0.936614	0.713059	1.02173	1.01987	0.986503	0.98935	0.990148	1.01993	1.05279	0.987095	1.00884	0.988239	1.03334	1.01356	0.982311	0.992012	1.00143
214.96	0.788238	0.810797	0.817966	0.841224	0.850531	0.815028	0.787872	0.781066	0.792533	0.767997	0.740168	0.75157	1.03502	1.08252	1.08897	1.09917	1.11943	1.08428	0.943096	0.961964	0.743713	1.01494	1.01339	0.967656	1.03988	1.0369	1.04191	0.997553	1.03221	0.987677	1.03483	0.985304	1.02412	1.02952	1.01453	0.989923
215.96	0.819827	0.808496	0.838658	0.844269	0.83793	0.811756	0.799596	0.77441	0.748265	0.797634	0.755981	0.757578	1.10985	1.07162	1.07321	1.08003	1.10591	1.10823	0.965796	0.931311	0.736723	1.01559	0.993322	0.97643	1.07182	1.01894	1.04904	0.977573	1.06366	0.967688	1.01054	0.966743	1.02536	0.996475	1.0573	0.982546
216.96	0.798666	0.792766	0.798463	0.850961	0.816329	0.81421	0.769241	0.767464	0.749467	0.78209	0.797861	0.746145	1.07536	1.10856	1.0744	1.08285	1.12981	1.06852	0.942123	0.946054	0.723201	1.04826	0.992396	1.0177	1.05294	1.00754	1.05027	0.99197	0.98027	0.964454	1.03624	1.0317	1.0651	0.997864	0.998766	1.00143
217.96	0.80194	0.814231	0.835697	0.865549	0.797123	0.789669	0.77586	0.750235	0.782358	0.76627	0.747375	0.751861	1.03009	1.03892	1.06696	1.07751	1.07257	1.0701	0.963209	0.971386	0.70811	1.013	0.951959	1.0125	1.06021	1.01752	1.08124	0.995203	1.01559	0.982679	0.993886	0.98967	1.04709	1.00147	0.960774	1.02149
218.96	0.808808	0.815948	0.801424	0.857343	0.849325	0.770037	0.789982	0.765342	0.728831	0.786995	0.740717	0.774469	1.04918	1.05981	1.09046	1.08442	1.10182	1.08617	0.987193	0.951941	0.730638	1.05538	0.993322	0.959533	1.05933	0.978744	1.08991	1.03663	1.0147	0.997671	1.04386	1.04426	1.01387	1.00314	0.974282	1.01146
219.96	0.788828	0.819383	0.813835	0.829371	0.83163	0.786937	0.759916	0.764127	0.743187	0.768273	0.709091	0.759586	1.0809	1.03013	1.08183	1.09854	1.12918	1.04016	0.98589	0.947822	0.71149	1.01526	1.00814	1.02582	1.04482	0.972757	1.02953	0.996966	0.995703	0.979152	0.986262	0.982847	1.02163	0.984255	1.02184	1.01087
220.959	0.789418	0.803636	0.814722	0.895326	0.809129	0.801661	0.814331	0.759901	0.731523	0.717617	0.758478	0.746145	1.0886	0.999552	1.12467	1.08724	1.10905	1.0389	0.950565	0.943986	0.727041	1.03565	1.0032	0.946536	1.04394	0.99756	0.987728	1.00196	0.996296	0.9768	1.01902	1.00768	1.0533	0.950373	0.97175	1.00261
221.959	0.810883	0.782463	0.808516	0.857635	0.846336	0.799485	0.777357	0.747805	0.761723	0.781814	0.673021	0.77761	1.03687	1.04164	1.0979	1.05712	1.06407	1.08617	0.973577	0.946638	0.721172	1.03532	1.01215	1.02744	1.03088	0.977033	1.09022	0.988445	1.07969	0.971509	1.01647	0.979025	1.0176	1.02564	1.03648	0.993463
222.959	0.776611	0.804203	0.81708	0.87649	0.817229	0.723671	0.763523	0.733006	0.730913	0.791883	0.690232	0.799067	1.06304	1.00954	1.05834	1.07783	1.08232	1.05938	0.95963	0.981692	0.766931	1.01947	1.00783	1.0008	0.99719	1.01353	1.04532	0.97199	1.03933	1.04	1.05487	1.00168	1.02877	0.978701	1.02522	0.991693
223.959	0.809703	0.803344	0.791087	0.844269	0.810623	0.754216	0.754217	0.778038	0.71566	0.78209	0.72269	0.770744	1.02793	1.05436	1.11128	1.04771	1.05181	1.06789	0.960602	0.963732	0.709678	1.01656	1.00289	1.0216	0.998933	1.00526	1.0577	0.973165	1.03221	1.02795	1.0097	0.957191	1.02443	0.965925	1.01762	1.0029
224.959	0.762588	0.794192	0.809402	0.83393	0.851125	0.740588	0.741285	0.765342	0.735399	0.76684	0.741267	0.775893	1.08768	1.05375	1.07648	1.11862	1.06816	1.05781	0.954767	0.919538	0.740333	1.06476	1.00845	0.967656	0.995159	1.00925	1.09517	0.995496	0.980863	1.00737	1.02862	0.928806	1.04119	0.993143	1.05702	1.0333
225.958	0.821616	0.793041	0.783994	0.884987	0.815735	0.778757	0.751205	0.767156	0.727037	0.707824	0.77762	0.767311	1.05627	1.02408	1.06696	1.0932	1.06407	1.0701	0.95218	0.952524	0.734248	1.0075	0.97974	0.973505	1.03349	1.03548	1.03975	0.944958	0.995999	1.03148	0.992192	0.977388	1.04585	1.00147	1.04548	1.01146
226.958	0.794785	0.805353	0.815608	0.849138	0.838236	0.804655	0.796602	0.762314	0.718065	0.769137	0.763188	0.745287	1.09353	1.03528	1.05774	1.08065	1.06974	1.0868	0.947317	0.933079	0.706298	1.013	1.01863	0.974155	1.06456	1.00355	0.992681	1.00431	1.02241	0.970921	1.01676	1.01669	1.01387	1.00758	1.02241	0.981071
227.958	0.785555	0.807071	0.815023	0.835152	0.812729	0.794299	0.767131	0.766249	0.738701	0.724232	0.783712	0.77131	1.09291	1.08646	1.07261	1.06151	1.10654	1.07356	0.95996	0.931311	0.738981	1.03435	1.01493	0.983903	1.03552	1.01524	1.08557	0.989032	1.02241	0.980328	1.04386	0.952823	1.02536	1.00842	1.01734	0.999364
228.958	0.769742	0.787323	0.819456	0.861282	0.841224	0.737038	0.747598	0.750833	0.698021	0.689983	0.784544	0.762727	1.0535	1.0916	1.12645	1.10921	1.10559	1.07987	0.926892	0.898325	0.713519	1.05312	1.0245	0.959858	1.06456	0.995565	1.01281	0.984625	1.04853	0.996789	1.03652	1.03143	1.03747	0.987033	0.960212	0.989037
229.958	0.765879	0.799635	0.807328	0.830283	0.788734	0.735941	0.737082	0.713654	0.715966	0.698912	0.754866	0.768461	1.10923	1.04679	1.1089	1.09258	1.09867	1.05214	0.946013	0.915702	0.713289	1.02594	1.01277	0.949135	1.04017	1.00041	1.01095	0.997847	0.970773	1.00913	0.989933	1.03007	1.03374	0.976757	0.972312	0.989037
230.958	0.8082	0.799051	0.79403	0.870709	0.803423	0.732669	0.782768	0.722124	0.71148	0.737479	0.747375	0.75387	1.0458	1.05284	1.08421	1.08159	1.09333	1.04867	0.976495	0.893021	0.731544	1.03047	0.99147	0.978704	0.996901	1.02379	1.03913	0.98962	0.973147	0.984737	1.02607	0.959921	1.03964	0.973702	1.01087	0.994643
231.957	0.819541	0.792766	0.824775	0.867372	0.801029	0.792385	0.755714	0.747206	0.71148	0.740933	0.75182	0.704655	1.03379	1.04709	1.09581	1.09195	1.12824	1.07199	0.947317	0.92896	0.709678	0.984526	0.981284	1.00112	0.979187	0.986156	1.03355	0.982862	1.00965	0.970333	1.01026	1.00059	1.04212	0.955927	1.02634	0.980481
232.957	0.754252	0.789899	0.814136	0.857635	0.796835	0.730771	0.787872	0.730575	0.73181	0.763386	0.72795	0.739279	1.02516	0.964124	1.08838	1.02982	1.09333	1.04773	0.949262	0.981692	0.738981	0.997791	1.0069	0.970256	1.03785	0.96734	1.00692	1.00637	1.03903	0.983855	0.988521	0.988579	1.0356	0.988977	1.00608	0.988152
233.957	0.75901	0.803344	0.783994	0.841844	0.807329	0.722313	0.762928	0.737231	0.71148	0.707254	0.76457	0.757303	1.03101	1.01984	1.10533	1.06371	1.07603	1.06663	0.957043	0.940751	0.6921	1.05085	0.960602	0.993976	1.01403	1.02721	1.00631	1.02165	1.06574	0.96857	1.0193	1.02133	1.05113	0.968147	0.97991	0.984612
234.957	0.779294	0.767868	0.808516	0.827858	0.796835	0.702959	0.748806	0.751432	0.759623	0.770864	0.759859	0.761869	1.01223	1.01227	1.11455	1.11266	1.09773	1.08617	0.978109	0.945453	0.686475	1.01203	1.00011	0.942961	0.984994	1.01324	1.01869	0.997259	1.08622	1.00708	1.03878	1.03307	1.05733	0.944263	0.98554	1.01677
235.957	0.798362	0.756122	0.769207	0.835152	0.812729	0.767026	0.790578	0.738446	0.721044	0.764249	0.732678	0.745287	1.01254	1.15247	1.07797	1.08065	1.10339	1.04741	0.941481	0.936332	0.711031	1.06379	1.00443	0.954984	0.995159	0.995279	1.04594	0.956123	1.01648	0.990616	1.05459	1.02024	1.02784	0.96898	0.984132	0.968383
236.956	0.77332	0.795617	0.802612	0.851253	0.782434	0.762936	0.766842	0.742364	0.689642	0.727686	0.756813	0.728979	1.00515	1.02378	1.08838	1.07187	1.07949	1.05497	0.961575	0.929261	0.729069	1.02173	1.01771	0.989752	0.978896	1.00269	1.07226	0.991677	1.00253	1.00708	1.04782	0.99895	1.04305	0.956761	1.03394	0.980776
237.956	0.743806	0.777312	0.807629	0.86037	0.782434	0.721217	0.761125	0.724228	0.715068	0.690847	0.73351	0.700364	1.08737	1.04497	1.09254	1.07312	1.10245	1.04615	0.946675	0.936915	0.75138	1.00717	0.965232	0.991377	1.01984	1.01723	1.03634	1.00049	1.05654	0.994144	1.07577	0.979844	1.03126	0.986755	1.03704	0.97576
238.956	0.759314	0.775595	0.806158	0.830903	0.807923	0.728039	0.749401	0.733604	0.707299	0.749862	0.786209	0.755294	1.03563	1.04497	1.09016	1.03923	1.12793	1.08018	0.931755	0.933379	0.70765	0.985497	0.993322	0.936788	0.993417	1.02293	1.09765	0.958474	1.01143	0.999435	1.03426	0.97848	1.02195	1.01231	1.03985	0.979595
239.956	0.770047	0.768726	0.829491	0.861902	0.779428	0.74031	0.733764	0.720909	0.708788	0.666373	0.739885	0.742712	1.07967	1.13066	1.0973	1.08065	1.12572	1.08554	0.953152	0.923356	0.723201	1.00167	0.999495	0.975455	1.01665	0.967055	1.00166	0.989326	0.99956	0.990322	1.06278	1.00468	1.0505	0.963426	1.03507	0.962187
240.956	0.769152	0.77587	0.846052	0.821785	0.778222	0.755574	0.735567	0.767464	0.701305	0.669551	0.778169	0.749286	1.08552	1.06072	1.08094	1.07312	1.10937	1.0534	0.979413	0.886834	0.719144	1.00556	0.989309	0.994951	0.998933	1.02008	1.01931	0.992264	1.01173	0.999141	0.993603	1.02433	1.02536	0.951484	1.05843	0.991693
241.955	0.778096	0.776161	0.759757	0.808711	0.813935	0.711139	0.760529	0.729977	0.704607	0.726253	0.798976	0.70723	1.06674	1.0368	1.09046	1.09634	1.09113	1.07892	0.974219	0.923957	0.70765	1.04212	0.966158	0.990077	1.00706	0.98245	1.08898	0.997847	1.02301	1.00649	1.00998	0.976297	1.03064	0.987866	0.977941	1.00704
242.955	0.792996	0.791616	0.781335	0.864327	0.786628	0.778757	0.731058	0.738138	0.730913	0.712436	0.776222	0.743278	1.08983	1.0053	1.08927	1.07689	1.13264	1.05371	0.93726	0.951941	0.768729	1.0075	1.00876	0.966682	1.04656	1.03405	1.0029	1.01636	1.04616	0.989734	0.998404	1.00332	1.02381	0.9837	0.994263	0.984021
243.955	0.752463	0.752688	0.807328	0.827256	0.756927	0.75721	0.761431	0.758686	0.702202	0.669551	0.760692	0.739279	1.02455	1.02166	1.10087	1.06842	1.12258	1.08743	0.945702	0.919538	0.731314	1.01688	1.00598	0.973505	1.05759	0.980739	1.01436	0.998141	1.06604	0.944172	1.01083	1.01069	1.03871	0.972868	0.940794	0.993463
244.955	0.795679	0.742677	0.797878	0.836975	0.783622	0.74849	0.763523	0.749618	0.681567	0.683368	0.721292	0.736412	1.11108	1.05103	1.05953	1.08159	1.04331	1.09688	0.937591	0.904795	0.709232	1.00685	1.00505	0.979679	1.07385	0.955651	1.05027	1.00167	1.03636	0.993262	1.04019	1.02734	1.03405	1.0037	0.938541	1.00202
245.955	0.733682	0.769293	0.777487	0.822387	0.790822	0.711957	0.742493	0.787106	0.715373	0.707548	0.752086	0.77246	1.0729	1.06768	1.06637	1.09791	1.07477	1.10192	0.919753	0.920705	0.706758	0.993585	0.980357	0.968306	1.11451	1.0044	1.02303	0.96817	1.03577	0.97004	1.02551	0.981755	1.03312	1.03008	0.983287	0.987267
246.955	0.756327	0.784181	0.801424	0.830283	0.762327	0.713593	0.767744	0.719095	0.708196	0.680484	0.700219	0.751861	0.987593	1.08252	1.07678	1.07281	1.0647	1.0493	0.961906	0.904795	0.723201	1.024	0.980666	0.957908	0.977445	0.965059	1.02922	1.00696	1.03161	1.01002	0.998686	0.949276	1.07255	1.00175	0.954864	0.97871
247.954	0.779885	0.762132	0.763001	0.830593	0.792623	0.725863	0.735567	0.745991	0.736009	0.685095	0.72046	0.726679	1.08029	1.08948	1.10444	1.07093	1.08829	1.07546	0.960602	0.900676	0.698861	1.02464	1.02697	1.0034	1.08256	1.0044	1.01745	1.02958	1.04111	0.945054	1.05967	1.03198	1.03902	0.994253	0.958804	0.970154
248.954	0.791815	0.769001	0.773055	0.803551	0.795935	0.729953	0.725648	0.760808	0.757237	0.689983	0.693278	0.735554	1.05041	1.02559	1.04495	1.09634	1.07603	1.05718	0.968072	0.906863	0.690071	0.985173	0.984062	0.97708	0.991092	1.02179	1.03169	1.02517	1.02093	0.98121	1.03398	1.00659	1.03002	0.978701	0.959648	0.976645
249.954	0.751855	0.76615	0.784881	0.839108	0.782128	0.730771	0.743395	0.71759	0.698614	0.692004	0.732944	0.732687	1.00391	1.03044	1.07559	1.06089	1.12101	1.0493	0.966769	0.918053	0.708556	0.979673	0.997643	0.982279	0.971638	0.971616	1.00445	0.971109	1.01084	1.00296	1.00292	1.01123	1.03871	1.00758	1.00439	0.993463
250.954	0.757221	0.770151	0.769207	0.826034	0.797123	0.789669	0.76594	0.778944	0.721044	0.714163	0.747092	0.747278	0.982974	1.02378	1.09314	1.1023	1.10087	1.05371	0.945041	0.905095	0.707204	1.02562	1.02635	0.954659	1.01984	1.00412	1.04191	1.02547	1.05595	1.00796	1.00518	1.02051	1.02691	0.974813	0.953738	0.993168
251.954	0.755737	0.747828	0.771282	0.823901	0.786034	0.764032	0.729255	0.730285	0.693841	0.697185	0.661103	0.733837	1.02547	1.03074	1.11307	1.0499	1.06376	1.07325	0.970017	0.902143	0.721172	1.0185	1.0069	0.985203	1.06921	1.00212	1.03696	0.989032	1.01885	0.966806	0.984851	1.02133	1.02629	1.00259	0.946422	1.00054
252.953	0.767954	0.758698	0.800236	0.837577	0.799229	0.762118	0.705808	0.738138	0.708196	0.714456	0.716032	0.71353	1.02116	1.06556	1.09195	1.08756	1.01375	1.07955	0.930452	0.877995	0.726811	1.02885	1.02944	0.971231	1.0634	0.944247	1.06235	1.01371	1.03992	0.990028	0.979768	1.01041	1.04026	0.984533	1.0103	1.00379
253.953	0.745595	0.780162	0.782806	0.842445	0.765622	0.727761	0.725648	0.731192	0.6708	0.713593	0.730181	0.734404	0.949407	1.02559	1.05923	1.08285	1.08295	1.08869	0.91133	0.869439	0.69571	1.05797	0.997335	0.986503	1.02507	0.935979	1.01002	0.987857	1.02983	1.03383	1.03087	1.07564	1.02722	0.989532	0.970905	1.0035
254.953	0.760209	0.759282	0.813835	0.821785	0.811829	0.741946	0.724457	0.700651	0.704302	0.716754	0.736007	0.739553	1.0073	1.02287	1.07529	1.04488	1.11094	1.05592	0.964824	0.89714	0.704053	1.0337	0.969863	0.939387	1.04452	0.986726	0.992373	0.964938	1.01054	0.972685	1.0128	1.03007	1.04181	0.956205	1.01227	1.01146
255.953	0.759618	0.756981	0.81059	0.856432	0.795323	0.771394	0.73407	0.747206	0.722551	0.726253	0.699104	0.721529	0.991904	1.04437	1.09076	1.08159	1.01406	1.06222	0.980385	0.921306	0.72343	0.996174	1.04178	0.959208	1.05033	0.982735	0.995778	0.969346	1.03043	1.00708	1.00603	0.95337	1.04523	0.97148	0.972312	1.00261
256.953	0.746793	0.761565	0.799651	0.858547	0.777628	0.768122	0.732573	0.747206	0.689642	0.678187	0.693278	0.736704	1.04703	1.06768	1.06815	1.04582	1.08704	1.06254	0.945702	0.900375	0.697738	0.999085	0.997952	0.961158	1.04917	0.998986	1.02148	0.954654	1.04645	1.00649	0.946168	0.985849	1.00922	0.990365	0.993419	0.994643
257.953	0.772426	0.747261	0.778374	0.808711	0.814835	0.743304	0.72866	0.74026	0.688457	0.696598	0.713802	0.735554	1.05103	1.02529	1.04436	1.09383	1.0927	1.06348	0.919442	0.902143	0.737399	1.0515	1.01153	0.980654	1.07269	0.992714	1.04098	0.963763	1.00846	0.99385	0.968192	1.00905	1.04336	0.965648	1.00918	0.990218
258.952	0.797182	0.76615	0.776601	0.847004	0.744327	0.74795	0.764137	0.689479	0.69323	0.68912	0.706877	0.735554	1.14034	1.02832	1.07826	1.05398	1.08263	1.05245	0.933369	0.889185	0.702025	1.01494	0.999804	0.937113	1.02362	0.963348	0.998875	0.95201	0.98205	0.995907	1.04527	1.00359	1.00021	0.984533	1.00918	0.993463
259.952	0.778096	0.762991	0.762115	0.828769	0.791434	0.755034	0.737371	0.729378	0.667517	0.706684	0.697156	0.740704	1.08336	1.03861	1.06904	1.11831	1.10025	1.06884	0.97099	0.904512	0.702701	1.01979	1.00197	0.97448	1.02536	1.00241	0.988657	0.979042	0.929817	1.01678	1.00687	1.03198	1.05144	0.994253	0.973156	0.97458
260.952	0.733074	0.780162	0.799952	0.822989	0.786934	0.753676	0.757517	0.731192	0.699816	0.687962	0.737938	0.696073	1.0923	1.09372	1.06785	1.06277	1.07288	1.04552	0.968714	0.88565	0.733572	1.00556	1.02573	0.977404	1.04365	0.98359	1.019	0.994909	1.04586	0.968276	0.986827	0.998405	1.03591	1.00342	0.968655	0.998774
261.952	0.720266	0.759848	0.797292	0.814492	0.793829	0.777121	0.729868	0.728163	0.706096	0.700916	0.743214	0.700364	1.1117	1.12188	1.01937	1.04582	1.12132	1.07798	0.913917	0.860017	0.724106	0.995203	0.976653	0.965382	0.987318	0.95508	1.07442	0.970521	1.04289	1.00061	1.0145	1.00386	1.04305	0.956483	0.927848	1.00054
262.952	0.733378	0.749545	0.787541	0.79746	0.781534	0.731589	0.701605	0.738446	0.666925	0.71646	0.745994	0.750437	1.10154	1.0804	1.0744	1.09383	1.07194	1.06506	0.951538	0.869157	0.72028	0.975791	1.01308	0.984553	1.003	1.01324	1.06576	0.969346	1.01054	0.966512	1.0193	1.04344	1.04119	0.970924	0.900269	0.969563
263.951	0.780189	0.751554	0.782221	0.816315	0.754227	0.754216	0.746389	0.700651	0.692638	0.705527	0.6894	0.722971	1.02424	1.0695	1.09105	1.06873	1.04646	1.0389	0.941481	0.881814	0.735154	1.01106	0.992396	1.0034	1.01171	1.00041	1.06545	0.984331	0.963353	0.980034	1.008	0.977388	1.0325	0.989254	0.937979	0.976645
264.951	0.77332	0.764708	0.76715	0.836665	0.778528	0.752302	0.734666	0.724536	0.726427	0.685665	0.744329	0.752428	1.05534	1.13521	1.06428	1.05932	1.0669	1.06065	0.954125	0.907747	0.709678	0.992291	1.04487	0.977404	0.999804	1.00298	1.00816	1.01342	0.960682	0.969452	1.03991	1.00195	1.03343	0.978978	0.972876	0.979301
265.951	0.759618	0.769585	0.775714	0.856432	0.747333	0.765668	0.755407	0.736016	0.735399	0.720501	0.684123	0.718388	1.0384	1.08161	1.07261	1.06873	1.06282	1.0389	0.954767	0.880046	0.722754	0.997791	0.999495	0.971231	1.02304	1.01353	1.03882	0.984919	1.02924	0.968276	0.965086	0.965924	1.05951	1.00342	0.945577	0.97517
266.951	0.78466	0.761274	0.75887	0.838197	0.783334	0.802479	0.719046	0.729378	0.667212	0.737773	0.69466	0.747278	1.0381	1.0698	1.02413	1.08379	1.05873	1.05844	0.962878	0.895072	0.717116	1.03953	0.989618	0.952385	1.04394	1.00241	1.0834	0.978748	0.990657	0.974449	0.984004	1.00031	1.03747	0.993698	0.963589	0.997004
267.951	0.796287	0.77587	0.747647	0.83455	0.776134	0.741668	0.747291	0.734203	0.671106	0.697755	0.698555	0.726404	1.11385	1.04194	1.08868	1.10136	1.0474	1.05277	0.939205	0.88093	0.716899	1.01041	0.979431	0.995601	1.01461	0.984446	1.0286	0.961706	0.971959	0.995026	0.987392	1.00195	1.05951	1.02203	0.955146	0.962777
268.951	0.774822	0.749837	0.783108	0.83424	0.781534	0.75258	0.709415	0.719404	0.704894	0.739206	0.674685	0.746145	1.07875	1.04225	1.08451	1.07814	1.01878	1.03355	0.941481	0.934564	0.716439	1.03112	1.01555	0.970256	0.978316	0.986441	0.948094	1.01871	1.00372	0.930062	0.934874	1.02734	1.06044	1.00092	1.00355	0.998774
269.95	0.771531	0.750971	0.781335	0.844579	0.794423	0.740849	0.736776	0.728163	0.699224	0.746978	0.763738	0.720396	1.03871	1.05254	1.06994	1.05555	1.09458	1.066	0.945371	0.931028	0.73199	1.00944	1.0069	0.986828	0.944341	0.990433	1.00569	0.969346	1.05951	1.00002	1.03963	1.00468	1.04616	0.941763	0.959368	0.996709
270.95	0.749172	0.768726	0.799065	0.821475	0.786034	0.746314	0.710317	0.711841	0.669903	0.764249	0.686071	0.744703	1.09445	1.0807	1.09284	1.0976	1.01564	1.06191	0.940839	0.919821	0.733126	0.977085	0.991161	0.946536	1.00619	0.987867	0.989586	0.996966	1.01173	0.967982	0.996992	1.00714	1.0474	0.97509	0.981037	0.991693
271.95	0.760799	0.769001	0.751193	0.825432	0.764127	0.73977	0.754812	0.76021	0.701305	0.714456	0.723523	0.748136	1.08983	1.06647	1.05863	1.06936	1.04143	1.08176	0.945702	0.903911	0.713735	1.04697	1.01462	1.00827	0.982381	0.96848	1.01188	0.983155	1.06574	0.98797	0.959439	1.02679	1.03095	0.9812	0.999048	0.993168
272.95	0.767363	0.769585	0.773055	0.843357	0.763533	0.70322	0.746389	0.745393	0.667212	0.690277	0.73351	0.751861	1.06674	1.04982	1.06696	1.05022	1.08169	1.02945	0.95996	0.907163	0.702701	1.04147	0.976653	0.993976	0.978316	1.04517	1.00692	1.00255	1.07405	0.960339	1.01732	1.00577	1.01698	1.01175	0.983287	1.00556
273.95	0.723844	0.749545	0.783108	0.804152	0.769528	0.720677	0.733169	0.745701	0.700121	0.665234	0.759859	0.74357	1.11293	1.08858	1.03484	1.06904	1.04111	1.00424	0.958015	0.903628	0.706758	1.02659	1.01369	0.99885	0.995159	1.0007	1.04037	0.941138	1.03636	0.972391	1.01789	0.955008	1.00394	0.972868	1.00665	1.00172
274.949	0.764984	0.763849	0.74676	0.844269	0.789922	0.740849	0.729561	0.707615	0.71566	0.694871	0.745428	0.738129	1.02239	1.07919	1.04733	1.04551	1.06942	1.05151	0.922029	0.927493	0.688949	1.01332	0.941156	0.966682	1.02536	1.00497	1.0608	0.996378	1.0601	0.990028	0.95125	0.970565	1.02691	0.963426	0.955427	1.01117
275.949	0.790027	0.758698	0.766849	0.843357	0.749133	0.747672	0.69679	0.69793	0.687847	0.650259	0.739336	0.751861	1.00268	1.09766	1.0747	1.03296	1.0776	1.05308	0.976825	0.874743	0.706298	1.00944	1.02203	0.980979	0.978316	0.991288	0.971627	0.999316	1.01113	0.971509	0.997274	0.990217	1.06292	0.956761	0.989761	1.00704
276.949	0.739942	0.757273	0.789899	0.821785	0.798635	0.759942	0.712734	0.74298	0.653162	0.726546	0.749589	0.733271	1.04672	1.06859	1.08332	1.06998	1.10811	1.04111	0.987524	0.92896	0.729745	0.970291	0.988075	0.980329	1.0393	0.998701	1.02024	0.960237	1.07999	1.00531	0.986262	0.979299	1.05019	0.978145	1.00383	1.01943
277.949	0.761997	0.762132	0.757984	0.859768	0.777934	0.721495	0.739481	0.729977	0.705504	0.700639	0.741267	0.750145	1.05965	1.08191	1.08005	1.01445	1.09427	1.066	0.926561	0.90833	0.701795	0.985497	0.990235	0.937763	1.0059	0.970476	1.04873	0.994027	1.02034	0.951814	1.0049	0.979844	1.04926	0.984811	0.958804	1.00084
278.949	0.730695	0.757564	0.801122	0.805064	0.780328	0.717127	0.740076	0.714561	0.658545	0.673869	0.700485	0.743278	1.0381	1.10947	1.09344	1.05367	1.07414	1.04426	0.950234	0.875627	0.676549	0.964143	0.982827	0.985203	0.98935	1.00041	0.983702	0.964644	0.966617	0.992674	0.970451	0.980391	1.04026	0.956761	1.02184	0.986382
279.948	0.754842	0.742385	0.774243	0.807198	0.779428	0.704857	0.742493	0.716973	0.70161	0.72798	0.711871	0.750145	1.08798	1.06798	1.08957	1.03829	1.06313	1.03764	0.927865	0.868856	0.687597	0.975791	0.998569	0.958558	1.00677	0.968195	0.940044	1.00049	0.962463	0.982386	0.998686	1.00905	1.05175	1.01008	1.00214	0.997594
280.948	0.753358	0.765292	0.757399	0.806888	0.783334	0.6776	0.696195	0.747805	0.702813	0.713299	0.720743	0.71353	1.06119	1.11159	1.03543	1.04865	1.0842	1.10539	0.969045	0.880647	0.705852	0.981938	0.9961	0.985528	1.05411	1.00754	1.06637	0.984625	0.967508	0.9671	0.997556	0.974931	1.03436	0.970091	0.983287	0.995529
281.948	0.744414	0.775303	0.793445	0.805666	0.759933	0.725045	0.73196	0.733604	0.695635	0.683075	0.715466	0.73727	1.04549	0.989861	1.06875	1.04833	1.02602	1.03985	0.967099	0.906863	0.688503	1.02659	0.999804	0.987153	1.00387	0.967625	1.04873	0.99197	0.992735	0.985325	0.996992	1.00905	1.05827	0.978423	0.989761	1.00172
282.948	0.732179	0.767868	0.790484	0.827858	0.751833	0.713315	0.72085	0.72031	0.680975	0.685372	0.737388	0.733545	1.06212	1.07495	1.06309	1.05963	1.08798	1.06663	0.958346	0.894188	0.705622	1.00006	0.959367	0.967981	1.08228	0.98359	1.04687	0.987857	0.968993	0.959457	1.01845	0.972748	1.03623	0.973146	1.00439	1.00202
283.948	0.732787	0.756122	0.783994	0.811136	0.787222	0.721217	0.720543	0.742074	0.706096	0.66437	0.707144	0.737562	1.07259	1.07253	1.07916	1.06967	1.07099	1.06632	0.935645	0.919821	0.70427	1.0227	0.992087	0.97708	1.04685	1.01923	1.05058	0.977573	0.97374	0.965042	1.0049	0.997858	1.01667	1.01869	1.05308	0.994643
284.948	0.733074	0.746678	0.743214	0.827858	0.787834	0.727221	0.72866	0.76021	0.705504	0.723956	0.699936	0.759019	1.01438	1.04951	1.03543	1.059	1.05684	1.09972	0.967741	0.929543	0.680836	0.988409	0.970789	1.00275	1.01781	1.00896	1.01343	1.00314	1.01202	0.972391	0.968192	0.988579	1.04771	0.979812	0.984414	1.00468
285.947	0.741123	0.726363	0.775413	0.814783	0.752733	0.744678	0.693183	0.71759	0.703405	0.694301	0.69689	0.728688	0.997756	1.06375	1.05863	1.06716	1.03325	1.08806	0.914579	0.914517	0.730191	0.957996	0.966158	0.961483	1.01026	1.01695	1.03882	0.995496	0.986205	0.973567	0.983157	0.980663	1.06665	1.01203	0.964995	0.993463
286.947	0.733378	0.752121	0.752966	0.807799	0.754227	0.750404	0.734972	0.730285	0.70371	0.720501	0.726569	0.714663	1.011	1.03044	1.0274	1.09258	1.06879	1.02535	0.940178	0.932796	0.703823	0.997144	0.995174	0.960508	1.02739	1.01723	1.01745	0.984919	1.07108	0.952696	0.958592	1.02078	1.02195	0.986477	1.00102	0.973989
287.947	0.785251	0.758131	0.75059	0.815403	0.755127	0.750944	0.699802	0.761715	0.699224	0.686823	0.651665	0.739845	1.00638	1.0583	1.10147	1.07908	1.06816	1.05529	0.914579	0.953408	0.702025	1.01041	0.983444	0.921841	0.999224	0.984446	0.972556	0.95436	0.981753	0.958576	0.961415	1.02597	1.04399	0.993975	1.05899	0.985497
288.947	0.756631	0.767868	0.818853	0.819962	0.761121	0.731589	0.72085	0.723629	0.676184	0.738636	0.729898	0.744995	1.00576	1.1025	1.08273	1.07281	1.0279	1.08239	0.944399	0.905979	0.719144	1.01138	1.00443	1.0047	1.00881	0.958216	1.06235	0.962881	0.993328	0.962691	0.974968	1.01014	1.03964	0.956205	0.986102	1.00763
289.947	0.766773	0.747828	0.797878	0.825724	0.780328	0.734305	0.713022	0.682515	0.679485	0.707254	0.681343	0.781043	1.02701	1.06193	1.06071	1.04426	1.10842	1.0805	0.88151	0.885066	0.699091	1.02529	0.970171	0.995601	0.993997	0.986156	1.01621	0.989032	0.933972	0.997377	0.937698	1.00905	1.05392	0.992309	0.992856	0.988152
290.946	0.74352	0.732665	0.775413	0.811756	0.82353	0.711139	0.722654	0.690676	0.690539	0.741227	0.692995	0.740137	1.0381	1.06405	1.05447	1.08567	1.05684	1.07861	0.976825	0.886233	0.70811	0.975144	0.988383	0.958233	0.945503	1.00013	1.02426	0.990208	0.949701	0.971215	0.983439	1.02679	1.00829	1.00342	1.00102	0.994939
291.946	0.748278	0.764708	0.768923	0.816607	0.792929	0.733487	0.749401	0.723321	0.700121	0.708981	0.764021	0.726679	1.04518	0.975327	1.05714	1.06936	1.09301	1.03355	0.939866	0.898325	0.681512	0.979026	0.98684	0.973505	1.02652	0.971901	1.04098	0.990208	1.02805	0.976507	1.0049	0.952004	1.02971	1.00981	0.986664	1.0029
292.946	0.748582	0.763849	0.798463	0.857635	0.737127	0.739213	0.748193	0.728762	0.676184	0.731434	0.708259	0.763311	0.996832	1.01318	1.0628	1.09069	1.07445	1.00865	0.955428	0.916285	0.70811	1.00976	0.979431	0.962133	0.998353	1.04061	1.02488	0.994027	0.990361	0.933884	0.973556	0.971656	1.00456	0.973146	0.976533	0.969268
293.946	0.731893	0.747828	0.760643	0.842755	0.775234	0.715769	0.7518	0.707905	0.702202	0.688826	0.765402	0.721529	1.0344	1.05315	1.04257	1.07689	1.09458	1.08806	0.926892	0.911282	0.706758	1.00426	0.956589	0.943611	0.999804	0.993854	1.00507	0.965526	1.02954	0.9768	0.996992	0.990489	1.03312	0.959816	0.977377	0.976645
294.946	0.720857	0.754989	0.778072	0.778934	0.758421	0.77303	0.735567	0.746608	0.706096	0.690847	0.695775	0.712088	1.03656	1.02801	1.09373	1.05555	1.03325	1.08207	0.916524	0.937498	0.69548	1.0185	0.987457	0.990727	1.02158	0.992143	1.0125	0.957299	1.00965	1.00414	0.959439	1.08138	1.05951	0.989254	0.969779	0.994349
295.946	0.716081	0.75413	0.795218	0.802019	0.797123	0.7613	0.732573	0.731791	0.705791	0.720778	0.707144	0.739553	1.03009	0.994707	1.03484	1.08159	1.05716	1.02283	0.954456	0.923957	0.725459	0.974173	1.00845	0.969281	0.98935	0.975893	0.969459	0.993734	1.02419	0.975331	0.967345	1.0055	1.07596	1.00925	0.946984	0.971039
296.945	0.768258	0.748979	0.771282	0.859768	0.760833	0.727761	0.711832	0.736325	0.673492	0.654007	0.715466	0.72383	1.01562	0.991073	1.07648	1.10042	1.03105	1.05151	0.94473	0.895072	0.730868	0.988732	0.960911	0.969606	1.02797	0.99642	0.969769	0.960237	1.04348	0.987677	0.964521	1.02706	1.03778	0.984811	0.987791	0.960712
297.945	0.761693	0.718344	0.755023	0.79746	0.758727	0.74849	0.748806	0.734203	0.716863	0.707548	0.691614	0.726404	1.05657	1.05375	1.0857	1.0612	1.09113	1.0764	0.955097	0.886233	0.687367	1.00782	1.01524	0.966032	0.995739	0.994139	1.06297	0.991383	0.993032	0.992674	1.00292	1.01451	1.05423	0.978701	0.963589	0.971039
298.945	0.772139	0.728647	0.780732	0.808401	0.743733	0.709765	0.749708	0.710626	0.655853	0.655734	0.692995	0.728121	1.01254	1.01772	1.07499	1.05963	1.02727	1.04268	0.976825	0.900676	0.69594	0.936319	0.976962	0.939062	1.00823	0.99642	0.954596	0.977867	0.991844	0.96563	1.01422	1.06091	1.03902	0.979812	0.975409	0.973694

## Sheet: Fig. 2b
Distance (µm)	Fold enrichment			Fold enrichment			Fold enrichment			Fold enrichment			Fold enrichment			Fold enrichment			Fold enrichment			Fold enrichment
	PTS1 + PEX7 + PEX5-21			PTS1 + PEX5-21			PTS1 + PEX7 + PEX5-21 (∆TPR)			PTS1 + PEX5-21 (∆TPR)			PTS2 + PEX7 + PEX5-21			PTS2 + PEX5-21			PTS2 + PEX7 + PEX5-21 (∆TPR)			PTS2 + PEX5-21 (∆TPR)
	Replicate 1	Replicate 2	Replicate 3	Replicate 1	Replicate 2	Replicate 3	Replicate 1	Replicate 2	Replicate 3	Replicate 1	Replicate 2	Replicate 3	Replicate 1	Replicate 2	Replicate 3	Replicate 1	Replicate 2	Replicate 3	Replicate 1	Replicate 2	Replicate 3	Replicate 1	Replicate 2	Replicate 3
0	0.973757	0.996743	0.982351	1.00214	0.953242	1.01238	1.02709	1.04345	0.986609	0.982177	0.916247	0.994858	1.01132	0.991599	1.00768	1.05395	0.983009	0.999145	1.02947	0.985353	1.02649	0.996392	0.997306	1.00809
1	0.998136	0.94029	1.02037	1.02298	1.00491	1.05552	0.970341	0.977795	1.01982	1.02207	0.99181	0.925976	0.991096	1.0024	0.970198	1.05766	0.973968	1.00931	1.04017	0.998992	0.999686	0.996694	0.965791	0.997071
2	0.981782	1.0009	1.01789	1.0201	0.986532	1.01441	1.00618	1.0088	0.982019	0.993695	0.984996	0.96376	1.03138	0.990768	1.01602	1.02109	1.01332	1.01483	1.03265	0.998213	1.01477	0.96869	1.01994	0.991886
2.999	1.02696	1.00179	1.01727	0.990302	0.985103	0.995459	1.03963	0.980309	0.966358	1.0319	1.03122	0.992533	0.996425	1.0049	1.03075	1.01632	0.977956	1.01396	1.00704	0.987301	0.983711	1.00031	1.02366	1.01165
3.999	0.991894	0.980398	1.0216	1.01689	1.00031	1.03075	0.981093	0.988132	0.996868	1.00746	0.971364	1.01462	0.973697	1.01238	1.03223	1.01791	1.01146	0.994206	1.02463	1.01224	1.0059	1.00663	1.0377	0.966611
4.999	0.99992	1.01664	1.01944	0.966581	1.01495	1.01965	0.99513	0.979193	1.0209	1.03303	0.997441	1.02218	1.011	1.02651	1.02912	1.05766	1.02608	1.04476	1.05075	1.00542	1.00696	0.97953	1.00189	1.00355
5.999	0.990396	1.00476	0.991624	1.00055	0.981951	0.996334	1.02261	0.973326	0.991469	0.977681	1.00663	1.0527	1.04047	0.97165	0.990164	1.05077	1.02183	0.965443	1.04846	1.01185	1.0556	0.964474	0.991003	0.991886
6.999	0.977324	0.999702	1.00893	0.947359	1.04223	0.976512	1.00857	0.999308	1.00632	0.985828	1.01226	0.950681	0.989842	0.990435	1.00735	0.981352	0.992846	0.997983	1.01022	1.00679	1.02826	1.00061	1.0165	0.972768
7.999	1.0133	0.998223	0.978642	1.01464	1.04137	1.00303	1.02261	1.00685	1.0155	0.969534	1.03359	1.00387	0.997992	1.01953	1.0139	1.02507	1.00348	0.997983	1.03062	1.00679	1.01211	0.979229	1.00762	1.02364
8.998	1.00021	1.03714	0.956683	0.976193	1.05141	1.00945	1.01783	1.00322	1.00254	0.994256	1.01463	1.00736	1.01445	1.00739	1.05317	1.00202	1.00588	1.00408	1.00271	0.999966	1.01495	0.96598	0.969802	0.999664
9.998	0.997833	0.960487	0.986672	1.0156	0.960131	1.01528	0.99274	0.968856	0.979048	1.01139	1.02174	0.973932	1.03922	0.984118	0.98771	0.979498	1.05427	0.990429	1.0454	0.997044	1.00785	0.996392	0.993581	1.03174
10.998	1.03052	0.973856	1.04107	0.983248	0.953535	0.975917	1.00439	0.995675	1.00632	1.01139	1.06471	0.984104	1.02589	0.986612	0.977071	0.96784	0.995772	1.01251	1.00997	0.999577	0.981936	1.00482	1.02338	1.0311
11.998	1.00229	0.989613	1.01295	0.991571	0.971618	0.962796	1.02679	0.98506	1.00281	1.01758	1.05137	0.968992	1.02401	0.991931	0.986564	0.987181	1.00056	1.0221	1.01736	1.01068	1.01442	1.00061	1.03656	1.00841
12.998	1.00497	0.980986	1.01139	0.989649	1.0425	0.96717	1.00708	1.01691	0.99822	1.00578	0.963957	0.973641	1.00552	0.988274	0.945157	1.00202	0.959876	0.973288	1.0389	0.987496	1.04956	1.01807	1.03054	1.00031
13.997	0.994569	0.981289	1.02594	1.01593	1.03017	0.988759	1.01633	0.99791	0.996599	1.00578	1.06323	0.997474	1.01931	1.00107	0.985746	0.996984	1.0072	0.99624	1.00908	0.987301	0.999686	1.00573	1.00275	0.989942
14.997	1.02132	0.969114	0.988842	1.01689	0.972479	0.972138	1.01395	1.00517	1.00713	0.965039	0.999516	0.974513	0.981691	0.981126	0.955468	1.04732	0.972639	0.991882	1.02208	1.01166	1.00785	0.996091	0.993008	1.01749
15.997	1.00259	1.011	0.988212	1.01848	0.980504	0.974465	0.998116	0.978633	0.992818	0.990605	0.996552	0.978872	0.971346	0.991266	0.982309	0.999633	0.999494	1.00176	1.03125	1.03309	1.04335	1.01235	1.02911	1.0136
16.997	1.04005	1.03744	0.989769	1.01337	0.996004	0.968342	0.99961	1.00238	0.973378	0.999313	1.01641	0.99137	0.98561	1.04696	1.00899	0.91697	0.960141	0.992753	0.987285	1.01555	0.989213	1.04728	0.965218	0.982813
17.997	0.986241	1.02229	1.00368	0.997992	1.00375	0.995162	0.962875	1.03423	0.992008	0.995662	0.956251	1.01172	1.0157	1.03731	1.01111	0.987446	0.968118	1.00525	1.01086	1.01575	0.988681	1.02952	1.00447	0.972768
18.997	1.00734	1.00951	1.04014	0.97108	1.00663	1.02258	1.02858	0.967738	1.01577	1.00971	1.0173	1.02596	1.01053	0.99991	1.01799	1.00599	0.991517	0.988686	1.02807	1.00484	1.0256	1.02048	0.987565	1.0042
19.996	0.981782	1.0012	1.02191	0.952491	0.965866	1.00653	0.983183	0.98897	1.00443	1.01477	0.971069	0.978	0.985453	1.00274	0.94974	1.01977	1.02316	0.984619	0.991873	1.044	1.01176	0.99579	0.980402	1.00355
20.996	0.983869	1.07813	0.9978	1.00728	0.945785	1.0214	0.985573	0.995675	1.00308	1.00184	1.00189	0.97306	1.00599	0.995422	0.985582	0.982677	0.990188	0.961085	0.995951	0.992172	0.972173	1.01115	0.971807	0.998043
21.996	0.971385	0.950397	1.01388	0.982287	1.03677	0.989336	1.00827	0.992323	1.02063	0.987795	0.971661	1.02712	1.00113	1.01121	0.95334	0.99354	0.981414	0.997111	0.989834	1.02062	0.962943	0.999102	0.963785	1.01003
22.996	0.983869	0.981289	0.996557	1.01112	0.970171	1.00566	0.985871	0.971928	0.997949	1.01617	1.06204	1.0245	1.00661	1.00606	1.00784	0.981088	1.03911	0.9637	1.00003	1.00406	0.996313	0.985552	0.952612	0.99059
23.996	1.01121	1.01931	1.05683	1.01689	1.027	0.961047	1.00976	1.00434	0.995248	1.02938	0.998922	1.03003	0.973854	1.01121	1.06578	0.994069	0.973437	1.03285	1.01252	1.0025	0.987438	1.00001	0.99616	1.00323
24.995	0.99218	1.0217	1.01635	1.00118	1.01467	1.0357	0.987962	0.98869	1.00308	0.989762	1.01167	0.984976	1.02009	1.02568	1.07642	0.963336	0.991251	0.977646	0.970463	1.0025	1.00466	0.998199	0.979543	1.01554
25.995	1.0121	1.0214	1.00954	0.97108	0.997726	1.0182	1.02649	1.02697	1.0317	1.02516	1.01789	1.00067	1.0121	0.977967	1.00408	1.0513	0.9628	1.00408	1.03227	0.991783	1.02099	1.01356	0.984986	1.01003
26.995	0.98089	0.96079	0.961022	1.00055	1.02442	0.981463	0.977509	0.982545	1.00902	1.0246	0.942027	0.947483	1.03138	0.976637	1.01226	1.03991	1.01039	0.995368	1.00398	0.985937	0.990811	1.03554	1.00017	0.989618
27.995	0.986829	1.00803	0.986988	1.00055	1.01438	1.02345	1.00469	0.978633	0.992279	0.990042	1.03863	0.989046	1.03248	0.969489	1.04123	1.01076	0.957217	1.03691	0.980913	0.985937	0.961168	0.978928	0.994727	1.01749
28.995	1.01299	1.0202	1.0111	1.05918	1.02213	1.01791	1.00917	0.987574	1.00767	0.987514	0.985884	0.989046	1.00818	0.982954	1.01962	0.996719	1.00481	1.00379	0.979002	0.979507	0.978918	0.985853	0.988424	0.964667
29.994	1.02369	1.03001	1.02438	1.01337	0.960992	0.989913	1.01723	1.01048	0.998488	0.952958	1.01078	0.984686	1.02229	1.01105	1.02863	0.956712	1.00082	0.993915	0.977472	1.0214	1.01122	0.957849	0.984127	1.01489
30.994	1.01954	0.991396	0.992551	1.02971	0.959562	0.96689	0.975717	0.982265	0.966898	0.981053	0.976403	0.988754	0.98561	1.00905	1.01095	0.924919	0.980881	1.06597	1.01061	1.01419	1.00874	1.02108	1.04257	1.02818
31.994	0.986829	1.00803	1.01171	1.0265	0.952949	1.01763	1.02918	1.01467	0.983639	1.00746	1.00959	1.00241	0.996582	1.0285	1.00031	1.03063	1.01252	0.969511	0.987923	0.99529	1.00253	1.00181	1.00561	0.956242
32.994	1.00288	0.964658	0.966586	1.00055	1.05945	1.01937	0.998116	1.01216	0.978508	0.993976	1.02322	0.955622	1.00034	1.01786	1.02257	0.984796	1.02449	0.968639	0.997481	1.02004	0.973061	0.96598	0.979829	1.0285
33.994	0.99992	1.01396	1.02623	0.970118	1.00003	0.993132	0.979002	1.0183	0.992008	0.987514	0.975514	0.975095	1.00128	1.02268	1.06021	0.974993	1.01545	0.998855	0.996588	1.01419	0.985131	1.01476	1.04658	0.991563
34.994	1.00823	1.00209	1.00027	1.01079	1.00117	0.976792	0.98169	0.996513	0.984449	1.02179	0.995663	0.982651	0.984042	1.0315	0.984764	1.00069	0.980349	1.016	0.975306	0.991198	1.00679	1.00302	0.998165	0.991886
35.993	1.03796	1.01753	0.979866	1.0201	1.00232	1.00508	1.00499	0.995117	0.999298	1.0142	0.982625	1.00445	0.982318	0.971152	1.0229	0.958567	1.00401	0.988686	0.989834	0.961971	0.959393	1.03825	0.993868	0.986054
36.993	0.979107	0.950986	0.980496	1.01881	1.02528	1.01937	1.0232	1.00657	1.02306	1.03078	0.971069	1.02828	1.0121	0.989936	0.952031	1.02666	1.00534	0.977065	1.01545	0.999577	1.03164	1.01416	1.01593	1.00906
37.993	1.00021	0.987528	0.974005	0.998299	1.02156	1.00216	0.981093	0.983103	1.02576	0.988077	1.00574	1.08408	0.976518	0.981292	0.977071	0.961217	0.968651	1.00002	0.955553	0.983014	0.965251	0.987359	1.00619	1.00712
38.993	0.979107	0.935834	0.971223	0.964025	0.99659	1.00013	0.988858	1.01523	0.990119	1.01111	0.978181	1.06984	0.983102	1.01653	0.94843	0.942405	1.03167	1.02239	0.946504	1.0288	0.978918	1.01597	1.01765	1.02559
39.993	0.937196	0.997332	1.01789	0.984209	1.01726	1.022	0.994831	0.980031	0.973109	1.00325	0.972253	1.02334	0.960531	0.987941	1.00866	0.984531	0.992846	0.997693	0.982825	1.01711	0.979273	0.973809	1.03025	1.02623
40.992	1.00795	1.00476	0.960707	1.02233	0.990838	0.999833	1.03844	1.01551	1.05843	0.978243	0.997144	0.975967	0.991096	1.00357	0.99802	0.975524	1.03433	1.00525	0.993657	1.00873	0.978563	0.988563	0.986132	0.984757
41.992	1.01358	1.02348	0.988212	1.00953	0.96156	0.979416	0.993039	1.00573	0.984989	0.95942	1.02678	1.00358	0.994074	1.00822	1.02617	0.989831	1.04363	0.999726	0.978747	0.96314	1.01477	0.989768	1.02911	1.00355
42.992	1.01775	1.02674	0.986357	0.961141	0.976492	1.0284	1.01215	1.04484	1.00686	1.00465	0.955956	0.967828	1.0168	0.990435	0.96316	1.00069	0.990986	1.03721	0.967532	0.981066	0.977498	0.985552	0.974672	0.982165
43.992	1.0124	1.052	0.979254	1.04028	1.01323	0.951424	1.01156	1.03255	0.99903	0.997909	1.03656	1.00241	1.01382	1.0177	0.926336	0.980027	0.956685	0.95295	0.977472	1.01088	0.994538	1.02199	0.97324	0.959807
44.992	0.975237	1.01992	0.982351	0.972348	0.994282	0.963094	0.963472	1.01802	1.01388	1.01168	0.99833	1.05386	0.971503	0.989105	1.03517	0.976583	0.97769	1.00873	0.984482	0.970739	0.997023	0.983143	0.970948	1.01619
45.992	1.02845	1.01724	0.968738	1.03386	0.973615	0.996911	0.978106	0.999028	0.995248	0.990885	1.00841	1.00358	0.971816	1.00689	1.01668	1.00228	1.04363	1.0096	0.968934	1.01614	0.985663	0.999102	1.03312	1.01068
46.991	0.987436	1.00594	1.02315	1.00055	1.01495	0.996911	0.976613	1.01747	0.991739	1.00718	1.00811	1.0649	0.97934	0.987941	1.00195	1.00361	1.02396	1.01164	0.988942	0.981456	1.02063	1.02169	0.986992	1.00906
47.991	1.00466	0.960201	0.9978	0.966274	0.996297	1.015	0.979898	1.02082	0.980399	1.00887	0.950622	1.04194	0.991409	0.977469	0.961851	1.01103	1.05746	1.01309	0.992128	1.01945	1.01176	1.01085	1.00189	0.98249
48.991	0.986241	1.02733	0.987284	0.996704	1.01237	1.00333	0.974224	0.980589	1.0236	0.996785	1.02026	1.03177	0.990312	0.973313	1.00735	1.05024	0.998696	0.996821	0.953004	0.929041	1.00643	1.0265	0.971234	0.962399
49.991	1.01299	0.974747	1.03892	0.985497	1.03505	0.996334	1.00947	1.00098	0.978508	1.00606	0.980551	1.01433	0.982788	0.996586	0.951213	1.02878	1.00215	0.989848	0.971483	1.0099	0.976611	0.992779	1.02767	0.99059
50.991	1.02013	1.01368	0.966586	1.00088	1.03591	1.04007	0.969146	1.01942	1.0344	0.969253	1.00337	0.987591	0.978556	0.995755	0.971016	1.02745	1.00056	1.00263	0.954278	0.977753	0.990811	0.992478	1.01421	1.011
51.99	0.96871	0.992287	0.967514	1.01752	1.0006	0.992537	1.03575	0.978075	1.00416	0.992291	0.992107	0.992242	0.981221	0.99991	0.938283	0.988771	1.01039	1.01977	0.969189	0.996264	0.954068	1.01777	0.976391	1.00744
52.99	1.01567	1.0312	0.9978	1.01112	0.982226	0.986414	1.0244	1.00545	1.00767	1.02291	1.03033	1.00939	0.995328	0.98711	0.966433	0.972874	0.97317	1.02849	0.979766	0.998602	0.989568	1.00241	1.00963	1.00485
53.99	0.961861	1.01724	1.00244	1.04797	0.98109	0.983213	1.01126	1.00964	0.990388	0.987795	1.01167	1.00823	1.03373	0.989105	0.97789	1.00917	0.977956	0.994206	0.97212	0.955346	0.968623	0.969894	1.00848	1.00614
54.99	0.970778	0.99407	0.993776	0.983574	1.03017	0.972716	1.0014	0.981427	0.987958	1.03584	0.991218	0.987302	0.994544	1.01121	1.00129	1.01103	0.98939	0.992753	0.939622	0.972687	0.998976	0.967485	1.03025	0.992859
55.99	1.01508	0.99644	1.00429	1.00214	1.01753	0.989336	0.987663	1.01719	1.00173	1.00268	0.992699	1.00416	0.978556	1.01853	1.02944	0.981883	0.99976	0.999726	0.969826	0.987301	0.949631	1.00272	1.00791	0.982165
56.99	0.997833	1.00535	1.00769	1.01079	0.994282	1.01178	0.99513	1.0021	0.986338	1.02348	0.984403	0.95039	0.997679	0.97032	0.988855	1.01341	1.02156	1.01483	0.964473	0.976779	1.00767	1.04457	1.00103	0.983138
57.989	0.954442	0.958704	0.96998	0.99061	1.04767	0.98526	1.01902	0.98897	0.990388	1.01477	1.0167	0.957365	0.968211	0.983619	0.941393	1.03461	1.00322	1.00902	0.955553	0.963529	1.00874	1.02952	0.9847	1.03596
58.989	0.999028	0.983071	0.991309	0.964352	1.01955	1.0255	0.971237	0.997071	0.994169	1.0024	0.936693	0.962888	0.961941	0.984451	0.997038	0.999369	1.00082	1.02123	0.984099	0.968011	0.960813	0.983746	1.02023	0.999015
59.989	0.978804	0.991681	1.02377	1.01208	0.979643	1.00391	1.00409	1.01691	0.980128	1.001	0.975514	1.03148	0.987177	0.987443	0.988037	0.964396	0.990719	1.02239	0.958611	0.970934	0.986373	1.02319	0.980689	1.01651
60.989	0.979696	1.01279	0.995945	1.01881	0.930853	0.987586	0.982885	0.986456	0.993628	1.02572	1.02441	0.973932	1.00599	0.995256	0.943193	0.956448	0.975563	1.0035	0.938221	1.01283	0.962943	1.00151	1.02739	1.02364
61.989	0.958294	1.00862	1.01789	1.0028	0.994867	1.02608	1.00618	1.00042	1.0047	0.990885	0.98707	0.984686	0.997679	0.968824	0.9828	1.015	1.01438	1.00757	0.943955	0.973662	0.989568	1.00332	0.994727	1.0366
62.988	0.991591	0.998811	0.987284	1.00472	1.02299	1.01995	1.01992	0.999028	1.00875	0.987514	0.959807	0.997182	0.955671	0.986612	0.985582	1.01632	1.00641	0.971835	0.95619	0.953202	0.965606	0.993983	1.0145	0.985406
63.988	0.990111	1.01485	0.951434	1.01272	0.99113	0.982338	1.01185	1.01942	1.01118	1.02067	0.997441	0.979744	0.971816	0.964502	0.966433	0.962541	0.969713	1.00437	0.934525	0.976584	1.05045	0.993983	0.992149	0.989294
64.988	0.965143	1.04248	0.970908	1.00472	0.962421	0.972138	0.981989	0.990367	0.994438	1.02628	0.960401	1.00125	0.968995	0.991931	0.90555	0.977378	0.97769	1.00176	0.947141	0.977169	0.959393	0.994285	1.01134	1.02753
65.988	0.970493	1.02407	0.989769	1.02521	0.966158	0.964843	0.990052	0.999866	0.956367	1.00802	0.973142	0.954458	0.960844	0.995256	0.959887	0.942141	1.0189	0.994206	0.951347	0.972882	0.977498	1.01506	1.00619	1.02526
66.988	0.982371	0.960201	1.02345	0.977154	0.991699	1.0045	1.01663	0.988132	0.992549	0.999033	0.952103	1.0216	0.997992	0.986113	0.970198	1.02454	0.917864	1.00263	0.924967	0.991783	0.982113	0.982842	1.01793	1.01457
67.987	1.00466	0.974747	0.988842	0.989976	0.998587	0.999535	1.01842	1.01076	0.997139	0.984142	0.978476	1.03991	0.971032	0.9911	1.00768	0.96996	0.984604	1.00612	0.939495	1.01224	0.964718	1.01386	1.02452	1.02137
68.987	0.980587	0.961093	0.966271	1.02169	0.94234	0.98526	1.00499	0.982265	1.0263	1.0201	0.97907	1.096	0.986707	0.966331	0.959068	1.00281	0.951102	0.958761	0.926241	0.938199	0.938448	1.0244	0.987565	0.976981
69.987	0.958294	0.955139	1.00615	0.999914	0.938035	1.00158	1.00887	0.980309	0.977698	1.06056	1.00426	1.00445	0.968368	0.996253	0.99802	1.03169	0.992581	1.01861	0.935799	0.984963	0.952648	0.980433	0.972953	0.980545
70.987	0.973168	1.00209	1.00646	1.01337	1.00405	1.0252	0.986468	1.03702	0.983908	0.995381	0.977292	1.04136	0.958806	0.987941	0.995565	1.02268	0.996303	0.976483	0.937328	0.979117	0.961701	0.983444	1.0357	1.01165
71.987	1.01091	0.989613	0.979569	0.991264	0.962714	1.00391	0.961381	0.994279	1.00578	0.993134	0.975514	1.06577	0.972913	0.984617	0.961851	1.00626	1.01784	0.977936	0.944593	0.983989	0.983888	1.00904	0.993008	0.992859
72.987	0.985046	0.945941	0.979254	1.00599	1.0273	0.976792	1.01872	1.0292	1.03062	1.00578	1.00248	0.971316	0.970719	0.963006	0.901786	1.02613	1.00694	0.966315	0.938858	0.954761	0.975368	0.96869	0.97811	0.989942
73.986	0.962164	0.974462	0.976156	0.981325	0.989701	0.981463	0.995727	0.978075	0.970138	0.971781	0.962474	1.01956	0.951753	0.974144	0.973471	0.979233	1.00295	1.00757	0.944975	0.986327	0.970043	0.994586	1.01249	1.00128
74.986	0.985349	1.03535	0.990382	0.964025	0.975923	0.987884	1.00289	1.00489	0.984449	1.01982	0.992699	0.997182	0.952537	0.967993	0.981163	0.998309	0.979818	1.01193	0.926496	0.945408	0.992231	1.01597	0.998165	1.00582
75.986	0.9482	0.966137	0.976156	0.98838	0.962421	1.01003	0.999311	0.997071	1.00659	1.0128	0.946177	1.06606	0.955358	0.988606	0.950885	1.01368	0.967853	0.986652	0.950965	0.935666	0.927088	1.02681	0.969229	0.999987
76.986	0.998136	0.986333	0.993776	1.0156	1.03419	1.00275	0.998116	1.00434	0.997139	1.00297	1.00307	1.05618	0.963665	0.982954	0.991801	1.03434	0.944985	1.00496	0.944338	0.984378	0.958151	0.986154	1.02567	0.986054
77.986	0.972276	0.986939	0.995333	1.00022	0.968173	0.973293	0.994234	1.02613	1.01037	1.00999	1.00278	1.03177	0.992663	0.97963	0.921753	0.954593	0.964662	0.957599	0.963072	0.981456	0.967913	1.02259	1.01106	0.97212
78.985	0.984457	1.00416	0.971835	0.987727	0.98481	0.998381	0.992143	0.97109	1.01361	1.03836	1.00129	1.03409	0.948618	0.966996	0.944666	0.965986	1.0205	1.01019	0.921016	0.960607	0.939868	0.962969	1.04085	0.986378
79.985	0.999617	1.0407	1.01264	0.983248	0.963007	0.995459	1.0026	0.979471	0.970679	0.990324	0.964252	0.987302	0.96006	0.969656	0.957104	1.01314	0.991251	1.00118	0.958101	0.971323	0.976788	1.00783	1.00103	0.999339
80.985	0.992483	1.03803	0.986357	0.944802	0.95152	0.992835	0.975418	0.993161	0.989849	1.03443	1.01167	1.02567	0.950969	0.976637	0.928463	0.963601	0.981678	1.01571	0.936436	0.953787	0.941643	0.990671	0.9847	1.01327
81.985	0.986829	1.03329	1.01388	0.996704	0.991423	1.00508	0.999012	0.97109	1.02009	1.02404	1.025	1.01898	0.946424	0.954528	0.975926	0.978172	1.02449	1.00118	0.946504	0.955346	0.961168	0.998801	1.02825	1.00258
82.985	0.994266	0.963766	0.954531	0.982921	1.02213	0.926057	1.01454	1.00797	1.00119	1.02376	0.956251	0.997765	0.980751	0.947879	0.990655	0.985062	0.969182	1.00467	0.914007	0.940732	0.966848	0.997597	0.982694	0.999987
83.985	0.994569	0.967332	0.980496	0.959546	1.00835	0.963968	0.983482	0.997631	0.996868	1.03949	1.02381	0.991661	0.974481	0.94472	0.903095	0.966515	1.04629	1.00496	0.910948	0.975805	0.921585	0.982842	1.0122	0.983138
84.984	0.990396	0.958116	1.01666	0.981325	0.982812	0.994584	1.0014	1.01495	0.982288	0.982457	1.00011	0.987011	0.940937	0.971318	0.934846	0.941346	1.05214	1.01396	0.923692	0.978728	0.964363	0.993682	0.984986	0.956242
85.984	0.964536	0.941485	0.924857	0.967869	0.969034	0.951722	0.998116	0.987574	1.01712	1.00802	1.02055	0.972188	0.944699	0.969656	0.954977	0.936841	1.02316	0.997111	0.900753	0.958658	0.965073	0.985853	1.01736	0.990266
86.984	0.985652	0.968811	0.966586	0.96339	0.949505	0.961641	0.985573	1.00489	1.00875	0.964196	0.978476	0.998054	0.947991	0.939567	0.979526	0.957772	0.98806	1.02006	0.947779	0.945019	0.964718	0.978627	1.00189	0.993507
87.984	0.958294	0.985442	0.951749	0.971714	0.967588	0.999255	1.01036	0.999866	0.99903	1.00915	1.02767	0.970153	0.940781	0.953697	0.920607	0.978703	1.01837	0.994497	0.919742	0.952228	0.927443	0.985552	0.968942	0.987674
88.984	1.01299	0.983071	0.989454	0.973636	0.942616	0.978262	1.02977	0.958798	1.0371	1.01533	1.00129	1.01259	0.946737	0.972149	0.899331	1.02613	1.00853	0.988977	0.917193	0.931769	0.971286	1.0262	0.998452	1.0042
89.983	0.96871	1.00327	0.980181	0.987092	0.924533	0.964266	0.994831	1.01132	1.00497	1.02207	0.990329	0.949518	0.956142	0.92793	0.935337	0.975258	0.972904	1.0465	0.896802	1.0175	0.945548	0.987961	0.984127	1.00355
90.983	0.973168	1.01337	0.977399	0.98517	0.959269	0.998381	0.994831	0.9845	1.04628	1.02853	0.992107	0.983232	0.949558	0.927265	0.928791	0.94691	0.982211	1.01019	0.906997	0.938784	0.912	1.00512	1.02567	1.01587
91.983	0.959186	0.981289	0.991309	0.991264	0.921381	0.985539	1.01514	1.03646	0.980399	1.03555	0.99596	0.961144	0.958806	0.955359	0.951376	0.999898	0.958014	0.988395	0.896802	0.951449	0.924426	1.03463	1.01679	1.00647
92.983	0.992483	1.0107	0.931348	0.992859	1.01237	0.981463	0.983482	1.00964	0.982829	1.01308	1.00574	0.985847	0.959277	0.979962	0.960214	0.980293	0.980349	0.99072	0.872716	0.923975	0.949986	1.01566	0.980689	1.00517
93.983	1.0014	1.00683	0.973374	0.985497	0.912477	0.989633	1.025	1.0725	0.99741	0.989762	0.987366	1.00358	0.934511	0.920117	0.973471	0.981352	1.01492	0.992463	0.839199	0.969375	0.934543	1.03192	0.97324	1.00614
94.983	0.980302	0.995852	0.962562	0.963698	0.960699	0.994882	0.980495	1.01048	1.01334	1.03612	0.969883	0.962016	0.937646	0.95752	0.966433	1.00917	0.993112	1.00292	0.840218	0.920663	0.935963	1.01265	1.02653	0.998043
95.982	0.960969	1.02229	0.966883	0.961141	0.933144	0.974763	1.01902	0.979471	0.988768	1.01448	0.980847	0.993695	0.92009	0.942559	0.939101	0.96572	0.99843	1.01454	0.844679	0.945603	0.934898	1.00392	0.970948	1.01425
96.982	0.958597	1.01753	0.933499	0.985497	1.01381	0.996036	0.990052	1.00657	1.01118	1.05466	0.97492	0.953878	0.924479	0.984118	0.943848	0.982412	1.00667	0.992463	0.851306	0.944434	0.929218	0.972604	1.00447	0.995127
97.982	0.955031	0.985442	0.942773	0.947685	0.970171	0.985837	1.04142	0.972766	0.986069	1.01814	1.04248	0.94545	0.958806	0.939733	0.970034	0.982146	1.01173	1.0221	0.83066	0.935861	0.942886	0.995489	0.997306	0.974712
98.982	0.977912	1.01605	0.954531	1.00824	0.954396	0.975637	0.991546	0.971928	1.00497	1.00156	1.0087	0.978291	0.934668	0.963006	0.929118	0.994864	0.999227	0.993915	0.842767	0.915402	0.906498	1.03825	1.02882	1.01587
99.982	0.964251	1.00268	0.942161	0.973636	0.971325	0.949395	0.982586	0.953211	0.984179	0.989199	1.02737	0.936148	0.92636	0.894849	0.943848	0.954593	1.02582	1.025	0.828621	0.95632	0.930461	1.03584	1.0122	1.03207
100.981	0.993678	0.99644	0.950191	1.00568	0.937174	0.984962	0.986767	0.98925	0.969328	1.00802	1.04456	1.01811	0.923696	0.947047	0.974616	0.935251	1.0213	0.983166	0.820083	0.96314	0.879163	0.989467	1.02338	0.986054
101.981	1.00586	1.00981	0.984502	1.0028	0.947507	0.935679	0.985274	1.00769	1.0155	0.938068	1.02233	0.942543	0.910686	0.922943	0.901295	0.985062	1.02342	1.01222	0.814348	0.91735	0.925668	1.01837	0.987851	0.987026
102.981	0.971385	0.946529	0.972447	0.964025	0.958977	0.959017	1.01036	0.972766	0.984179	1.01617	1.07864	0.967537	0.929182	0.937572	0.897367	1.0309	0.993112	0.975903	0.801221	0.895332	0.885375	0.973809	0.965504	1.00938
103.981	0.989219	1.04992	0.933815	1.00535	0.955532	0.993412	0.984975	1.0116	0.956908	1.03808	1.0816	1.02276	0.933884	0.918953	0.907023	1.02401	1.01917	1.00815	0.834484	0.960996	0.945726	1.0512	1.05604	1.02364
104.981	0.980587	0.988419	0.952677	0.953125	0.944631	0.96514	0.988559	0.97165	0.993899	1.00746	1.00574	1.00154	0.906767	0.927598	0.896385	0.990626	1.01944	1.02123	0.832572	0.949305	0.899575	0.997296	1.02194	0.981841
105.98	0.990396	1.02496	0.927936	0.963064	0.916507	0.979416	1.0023	0.99791	1.00362	0.995942	1.02826	1.01404	0.903162	0.910143	0.901459	0.989831	1.04948	1.01745	0.84111	0.93664	0.886263	1.00091	0.998738	1.03239
106.98	0.971973	1.03596	0.966271	0.970753	0.932007	0.985837	1.01842	1.03171	1.00308	1.02685	1.05078	0.977711	0.926674	0.931421	0.926827	1.00546	0.994176	1.025	0.799437	0.913258	0.91058	1.00362	0.991289	1.02008
107.98	1.01478	1.00772	0.956386	0.96339	0.911048	1.00421	1.01604	0.98897	0.992279	1.00212	1.03419	1.01172	0.948304	0.919286	0.933701	1.00467	1.00561	1.00467	0.83117	0.926898	0.92123	0.988865	0.990716	1.00031
108.98	0.996941	1.00624	0.994091	0.958585	0.893257	0.988759	0.997519	0.973046	1.02144	0.983581	0.990032	0.973351	0.956142	0.927265	0.930755	1.01527	0.990719	1.03779	0.821102	0.938589	0.899043	0.997898	0.97897	1.01781
109.98	0.977627	1.02883	0.96998	0.954413	0.94606	0.98204	1.03515	0.988412	1.00713	1.00381	1.05493	0.965504	0.951126	0.92045	0.893603	1.01738	1.00588	0.997983	0.805682	0.913453	0.898688	0.955441	1.00676	1.03401
110.98	1.0124	1.0514	0.904456	0.994455	0.991423	0.949395	1.00319	1.03702	0.964467	0.997066	1.05967	0.972188	0.904416	0.913135	0.945648	1.02374	0.976095	0.994206	0.813711	0.897865	0.909693	1.03855	1.0377	0.994479
111.979	0.978215	0.992875	0.936597	1.0031	0.985964	0.991085	0.984975	1.00769	1.00038	1.00437	1.03567	0.959109	0.927614	0.930922	0.908005	0.960157	0.97902	1.03837	0.821612	0.881303	0.901705	1.01446	0.980402	0.984757
112.979	1.00616	1.02942	0.917735	0.991898	1.03332	0.973888	1.00499	0.980309	0.975808	1.01814	1.0333	0.966376	0.927144	0.949208	0.894094	0.999633	0.988593	1.00612	0.794212	0.91735	0.891055	1.00272	0.990143	0.963371
113.979	0.996353	0.958704	0.938767	0.987092	0.932575	0.97534	1.01305	0.995117	1.0263	1.02825	1.05434	0.949227	0.909902	0.940897	0.93321	1.04838	0.96732	1.03081	0.803133	0.89884	0.89496	0.962668	1.02338	0.973416
114.979	0.99992	0.939702	0.949264	0.979076	0.919366	0.984385	1.01574	0.989528	1.0047	1.0024	1.00278	0.957365	0.889525	0.945053	0.903423	1.01527	1.05055	0.974159	0.810142	0.93664	0.882535	1.02681	0.962353	0.994155
115.979	1.02428	1.05735	0.98606	1.00472	0.903298	0.971544	1.03127	1.03842	0.977698	0.988638	1.03389	0.972479	0.929965	0.949707	0.906696	0.99301	1.06942	0.982875	0.808613	0.922027	0.8978	1.0262	0.967796	1.01943
116.978	1.03677	0.974747	0.953604	1.02842	0.932007	0.993412	1.00797	0.990367	0.993359	1.01477	1.06886	1.00503	0.919307	0.946216	0.929282	0.996453	0.984604	1.03256	0.813328	0.93099	0.918213	0.98224	0.994727	0.990914
117.978	0.982674	1.01903	0.987915	1.03578	0.895841	0.949675	1.02529	0.963269	1.00389	0.993413	1.06471	1.0245	0.945953	0.972814	0.950067	0.99195	1.02289	0.986362	0.801604	0.863767	0.862655	0.993381	0.993581	1.01749
118.978	1.00734	1.01159	0.969665	1.03644	0.893533	0.945301	0.968848	0.979193	0.990119	1.02263	1.0899	0.96376	0.927928	0.976305	0.924699	0.959627	0.98354	0.992753	0.793957	0.925144	0.899043	1.00121	0.978397	1.00452
119.978	1.00051	1.02674	0.962247	1.01079	0.911616	0.947348	0.983482	1.03088	1.01739	0.997066	1.03893	0.954169	0.974167	1.03316	0.908824	0.987181	0.975032	0.985781	0.795869	0.916376	0.867093	1.01386	0.967796	0.989294
120.978	1.01893	1.04368	0.939379	1.04092	0.954396	0.966295	1.03396	0.985338	0.965548	1.02516	1.02915	0.930627	0.990155	1.08336	0.968397	1.03461	0.981678	1.00844	0.797143	0.91053	0.8765	1.01597	0.988424	1.0042
121.978	0.992483	0.994658	0.991624	1.07263	0.940032	0.942397	0.972431	0.993999	1.00119	1.02938	1.06619	0.997765	1.07558	1.15418	0.965942	0.999898	1.01252	1.02181	0.78287	0.882082	0.882535	1.03072	0.9953	0.982165
122.977	1.04568	1.00268	0.974005	1.0547	0.965297	0.94035	1.002	0.981985	0.965009	1.02909	0.978773	0.98207	1.1375	1.22549	0.995565	0.992745	1.01545	0.959633	0.791409	0.882277	0.866738	1.01807	0.975532	0.97212
123.977	1.03796	1.00981	0.963174	1.07392	0.91506	0.935679	0.961978	0.997071	0.955288	1.02685	1.04189	0.964341	1.21508	1.28417	0.991474	1.00202	1.05506	1.03575	0.777008	0.872925	0.852005	0.963872	0.980402	1.01036
124.977	0.978215	1.06922	0.985745	1.06239	0.921674	0.97359	1.01962	0.95796	0.962579	1.02488	1.05789	0.978	1.27151	1.38857	1.01504	1.02295	1.02342	0.990429	0.802496	0.877211	0.861235	0.991875	0.964931	0.974065
125.977	1.04866	1.04992	0.992848	1.07167	0.932868	0.985837	1.0229	1.00294	0.997949	0.993695	1.08308	0.945739	1.35318	1.44326	1.09704	1.00281	1.05533	1.00699	0.792428	0.909556	0.84526	0.99308	0.975245	0.952678
126.977	1.04509	1.09567	0.976156	1.06912	0.901283	0.981166	0.994234	0.966899	0.963657	1.001	1.05256	1.0277	1.39769	1.49812	1.15383	1.01447	1.06703	1.025	0.789242	0.908582	0.840823	0.996392	0.952612	0.992211
127.976	1.04033	1.10548	1.02067	1.06879	0.92684	0.969514	1.01185	1.013	1.00443	0.996785	1.06737	0.980326	1.36415	1.57176	1.27134	1.04282	1.03938	1.0006	0.790389	0.876822	0.851118	0.996392	0.986992	0.95365
128.976	1.0546	1.05526	1.0216	1.09826	0.948075	0.994584	0.971834	0.990926	1.00065	0.993976	1.05137	1.01026	1.4886	1.55547	1.34499	0.990095	1.05719	1.00321	0.805172	0.887928	0.849343	0.962366	0.990143	0.978277
129.976	1.06323	1.12835	1.02562	1.0784	0.925118	0.997786	1.01185	1.00154	1.01226	1.02966	1.04159	0.951843	1.50365	1.61914	1.417	1.01553	1.02475	1.02094	0.765028	0.873509	0.835675	1.01958	0.995873	0.97212
130.976	1.06739	1.13904	1.04663	1.14247	0.934005	1.00596	1.05158	0.987852	0.992818	1.02881	1.03745	1.00532	1.50584	1.66984	1.42191	0.988241	1.03885	1.00205	0.790771	0.882277	0.799642	1.03373	1.00819	0.929995
131.976	1.08313	1.18004	1.05283	1.15112	0.92827	1.06514	1.01424	1.01411	1.01388	1.03359	1.07715	1.02189	1.54989	1.73517	1.39409	0.970755	1.02901	1.00844	0.788222	0.912479	0.852538	1.02681	1.0059	0.948465
132.976	1.08313	1.134	1.09795	1.1303	0.885507	1.10568	0.96825	1.01914	0.991198	1.02123	1.04959	1.003	1.59174	1.72005	1.49179	1.02136	1.0556	0.988395	0.768087	0.89884	0.83603	0.997296	0.956909	0.970176
133.975	1.09027	1.14648	1.15483	1.14631	0.894394	1.1185	1.00469	0.983662	1.00038	1.00521	1.09612	0.97742	1.60945	1.81314	1.49621	1.04414	0.988857	1.02326	0.756617	0.87916	0.837272	1.02801	0.975245	0.962075
134.975	1.10008	1.17113	1.16318	1.11237	0.980797	1.1325	1.03545	0.976957	1.01442	1.02909	1.10649	0.953297	1.66964	1.84888	1.47543	0.977114	1.05108	0.977936	0.773822	0.876432	0.824492	0.997296	0.994441	0.946521
135.975	1.13129	1.16667	1.11804	1.12357	0.960423	1.18295	1.0026	0.939802	0.989578	1.02572	1.11953	0.997765	1.67043	1.88229	1.53353	0.972874	1.05108	0.99101	0.75547	0.892799	0.833012	0.978928	0.955477	0.980545
136.975	1.15062	1.19935	1.17616	1.19887	0.947782	1.23514	0.999908	1.01802	0.979318	1.02797	1.04782	0.998054	1.72889	1.93166	1.57313	1.0248	1.03698	0.971835	0.750882	0.945603	0.79698	1.02259	0.962639	0.962075
137.975	1.14884	1.36038	1.18295	1.16779	0.999741	1.26051	0.983482	0.983662	0.982559	1.03106	1.065	0.997474	1.7383	2.03972	1.6003	1.00652	1.03459	0.996821	0.765665	0.955346	0.80976	0.970195	0.974099	0.979249
138.974	1.13753	1.38771	1.14864	1.19374	0.977353	1.40134	0.996623	0.98869	0.995248	1.05578	1.05908	1.00881	1.85225	2.15026	1.66233	0.973139	1.06756	1.0035	0.780958	1.03621	0.83603	0.980433	0.988711	1.02786
139.974	1.15419	1.552	1.19161	1.17611	0.986825	1.42438	0.984378	1.02277	0.963389	1.04904	1.04752	1.04688	1.88093	2.37352	1.63009	0.995129	1.06809	0.989848	0.751902	1.09369	0.825025	0.996091	0.957482	0.974712
140.974	1.19699	1.70233	1.24447	1.2828	0.99659	1.47162	0.993338	1.00489	0.987148	1.03893	0.992404	1.03526	2.04034	2.5213	1.79735	0.960686	1.04709	0.988395	0.744	1.29088	0.82893	1.0244	0.974099	0.96888
141.974	1.23205	2.04992	1.28249	1.31548	1.10337	1.61128	1.00737	0.993161	0.984449	1.03499	1.09019	1.0245	2.20822	2.80906	1.86135	0.962807	1.04204	0.978808	0.772292	1.65388	0.819167	1.03192	0.974672	1.00064
142.974	1.30606	2.43197	1.39345	1.37251	1.11685	1.69088	0.984079	0.990646	1.00767	1.04651	1.05197	1.00503	2.43189	3.28117	2.04121	0.959096	0.993379	1.00496	0.760823	1.79105	0.825912	0.994285	0.982694	0.9705
143.974	1.45618	2.97328	1.46486	1.50355	1.15474	1.80197	1.03186	0.998469	0.993899	1.09287	1.03389	0.952425	2.77391	4.01543	2.24923	1.02878	1.04603	1.00641	0.762734	1.9557	0.840823	1.03674	0.982121	0.967583
144.973	1.507	3.96763	1.63023	1.68425	1.41681	1.9638	0.963771	0.983103	1.02171	1.05325	1.02944	1.062	3.31044	5.22763	2.46395	1.05209	0.999494	1.00205	0.810525	2.08684	0.918213	1.01777	0.944303	0.983786
145.973	1.69546	4.83099	1.87073	1.91588	1.52531	2.20231	0.981093	0.985338	1.01307	1.04286	1.0656	1.0806	4.24652	6.76082	3.02401	1.0256	0.972639	0.997983	0.760185	2.35768	1.08595	1.00543	1.01134	0.956566
146.973	1.9918	5.91477	2.21538	2.34197	1.81176	2.54258	1.01395	1.013	1.01226	1.02348	1.19243	1.02973	5.79986	8.91691	3.7659	1.02056	1.00242	1.01861	0.778919	2.83642	1.81229	0.990069	0.980975	0.994155
147.973	2.38565	6.58025	2.68243	2.71715	2.40592	3.01845	0.994831	1.01439	1.029	1.09259	1.07923	1.09426	8.3479	11.9806	5.30073	1.015	1.04097	1.01251	0.870422	3.80307	4.15264	1.00844	0.986132	0.995451
148.973	2.6924	7.15364	3.25181	3.30858	2.94468	3.685	1.02649	1.05462	1.00605	1.07798	1.14798	1.07304	12.786	16.4826	8.30298	0.979762	0.993379	1.01338	1.17564	5.50683	8.70163	0.995489	0.972953	1.01846
149.972	3.50743	7.73058	3.8623	4.01405	3.67118	4.50756	1.0453	1.02697	1.01712	1.09961	1.13049	1.07914	20.1534	23.5236	13.0661	0.976319	1.01465	1.00641	6.55072	9.96264	20.6301	1.01205	0.954904	0.97374
150.972	4.49367	8.26416	4.568	4.86305	4.6999	5.42109	1.06054	1.0292	1.03494	1.09455	1.13879	1.09484	29.6161	32.055	21.834	1.03646	0.995239	1.0006	19.4568	20.4937	39.3692	1.01807	0.959201	0.986378
151.972	5.83928	8.7196	5.22857	5.87354	5.67955	6.47048	1.06083	1.04317	1.0425	1.07545	1.10175	1.11228	36.2208	38.374	29.4905	1.00281	1.01066	0.99624	25.8622	33.2417	44.9729	1.00272	0.989284	0.99059
152.972	7.13077	9.22674	5.76456	7.16275	6.65662	7.67733	1.03605	1.02976	1.01469	1.11422	1.10708	1.07159	37.8917	40.8055	36.0448	1.05766	1.04124	1.01251	27.0841	36.5239	43.4155	1.01205	0.985273	0.976657
153.972	8.17765	9.48164	6.06965	8.5926	7.41784	8.64802	1.05815	1.07474	1.05411	1.08022	1.15953	1.07856	35.8995	40.0626	38.2989	1.05925	1.05932	0.971545	27.3797	35.62	41.7202	0.983143	0.988424	0.980869
154.971	8.80157	9.8726	6.69682	9.95358	8.11189	9.64523	1.06054	1.04484	1.02117	1.08781	1.15301	1.06229	33.0002	38.0121	37.6758	0.996719	1.01039	0.999726	27.8248	32.4599	38.7304	0.978325	0.985559	0.959158
155.971	9.28725	10.1195	7.32771	10.7597	8.73361	10.4576	1.08682	1.09709	1.10406	1.09989	1.1136	1.04427	29.8202	35.4839	36.0873	1.00361	1.06092	0.983166	28.2775	29.7365	34.4476	1.01898	0.992149	0.972768
156.971	9.54674	10.3533	7.99909	11.5853	9.18252	10.8736	1.07517	1.05518	1.0209	1.09287	1.15331	1.06258	26.4564	32.635	34.6497	0.988505	1.01465	1.00786	28.8433	26.9383	28.3487	0.99308	0.984127	0.962723
157.971	9.80297	10.46	8.59876	12.3276	9.73104	11.3991	1.08174	1.03535	1.0695	1.06253	1.14975	1.09571	23.2214	29.0572	32.2979	1.02374	1.01279	0.953822	28.9703	22.7685	20.6269	0.978627	0.982694	0.987674
158.971	10.1213	10.3685	9.32363	12.7707	10.2443	11.5519	1.03366	1.06859	1.06005	1.11759	1.11657	1.14192	20.2989	24.7235	29.5287	1.05342	0.986997	0.995659	28.7866	16.3999	12.4505	1.03253	0.941152	0.969204
159.971	10.1376	10.3456	10.0843	13.1212	10.7405	11.8137	1.07188	1.07083	1.02954	1.10158	1.17287	1.18319	17.3842	20.8796	27.2732	0.999898	1.00774	1.01425	28.5413	10.2321	6.71362	1.01867	0.939719	1.03498
160.97	10.2363	10.4513	10.5372	13.233	11.1418	11.7714	1.06681	1.07613	1.05546	1.13698	1.15183	1.08786	14.8218	17.5545	23.9042	0.952208	1.02555	0.979098	27.2759	6.03448	4.26304	0.994586	0.986992	0.96726
161.97	10.4188	10.4124	10.8311	13.0369	11.7452	11.7936	1.07368	1.07278	1.0236	1.11591	1.16427	1.11518	12.6435	14.4398	20.9018	1.00202	0.999227	0.986071	25.5921	4.16529	3.08266	1.03102	0.983554	1.01198
162.97	10.6218	10.2294	10.8723	12.9331	11.8706	11.8216	1.0674	1.09234	1.0182	1.0895	1.19806	1.06868	10.6473	11.9574	18.0581	1.00043	0.998165	0.980551	23.2542	3.12967	2.52815	1.04216	0.962926	0.978601
163.97	10.5838	10.369	10.7016	12.4298	12.2156	11.8	1.05128	1.09681	1.04763	1.10298	1.13197	1.0992	8.93601	9.69074	15.2292	1.01871	0.994708	0.988977	20.5957	2.52369	2.10481	0.996091	0.987851	1.011
164.97	10.7657	10.1691	10.7084	12.2869	12.3092	11.9251	1.06561	1.10435	1.05897	1.12152	1.14649	1.06141	7.45822	8.1494	12.7167	1.04414	0.980881	0.961376	17.5936	2.15503	1.88293	1.02801	0.979256	1.01619
165.969	10.67	10.0503	10.7588	11.9893	12.3726	11.8968	1.11459	1.09429	1.05492	1.10214	1.16516	1.11751	6.45004	6.7816	10.2159	1.0354	0.978488	0.989848	14.0068	1.92647	1.57763	0.962969	0.995587	0.997719
166.969	10.7529	9.92697	10.5353	11.7019	12.1662	11.956	1.10145	1.09932	1.00929	1.08022	1.13701	1.06926	5.43198	5.75875	8.35142	1.04865	0.992315	0.988977	9.74567	1.67375	1.4658	1.01807	0.985559	1.0285
167.969	10.7134	9.78734	10.1928	11.1742	12.1212	12.012	1.04889	1.05825	1.04412	1.09877	1.12901	1.05444	4.73917	5.0057	7.02984	1.06004	1.0197	1.00757	6.17095	1.50969	1.32718	1.00332	0.95032	1.00647
168.969	10.582	9.77665	9.9916	10.7603	12.172	12.0062	1.04829	1.04876	1.06599	1.11225	1.08367	1.0617	4.20546	4.45563	5.90285	1.046	0.984338	0.977936	4.29502	1.45396	1.25529	0.98495	1.00074	1.01295
169.969	10.6546	9.52353	9.70166	10.1314	12.0356	11.8055	1.07159	1.07558	1.08057	1.09146	1.13494	1.08292	3.73099	3.96091	5.05835	1.02957	1.03991	0.989848	3.31321	1.30705	1.1889	0.980433	0.981835	0.990266
170.969	10.6031	9.41836	9.48127	9.21863	11.6855	11.4495	1.0907	1.05881	1.06194	1.10242	1.16753	1.06374	3.29916	3.55463	4.31499	1.02984	1.03938	1.01512	2.71347	1.29146	1.13831	1.04517	0.961207	1.00452
171.968	10.585	9.09483	9.16535	8.54326	11.6375	11.1472	1.0674	1.07222	1.07868	1.10354	1.17968	1.07537	3.04429	3.20038	3.75362	1.03143	1.03991	1.01629	2.35995	1.21839	1.07477	0.997898	0.967796	0.963695
172.968	10.4911	8.83397	8.91775	7.79453	11.5775	10.8567	1.05815	1.06719	1.04871	1.10242	1.2028	1.07595	2.7888	2.86508	3.27442	1.02613	0.988593	0.978517	2.04071	1.18527	1.06092	1.01627	0.994154	0.989618
173.968	10.253	8.50659	8.37063	7.05222	11.4647	10.6503	1.05128	1.05155	1.09461	1.085	1.13109	1.08525	2.54271	2.66593	2.92418	1.00626	1.00614	1.00118	1.78761	1.0781	0.998088	1.00814	0.959774	0.98735
174.968	10.2462	8.09037	7.8127	6.44478	11.3577	10.5602	1.09189	1.06468	1.04169	1.12433	1.19539	1.07682	2.34067	2.49188	2.64349	1.04812	1.04603	1.02064	1.66412	1.1272	0.963476	1.00844	0.998738	0.987026
175.968	10.179	7.61917	7.20499	5.69476	11.0224	10.1068	1.05516	1.07334	1.09515	1.10579	1.20724	1.08641	2.18267	2.29938	2.49374	1.03593	1.04629	1.01135	1.49743	1.04439	0.965073	0.991875	1.01765	1.00323
176.967	10.0309	7.08412	6.37566	5.0399	11.0058	9.69917	1.06263	1.08396	1.04628	1.11928	1.15627	1.04572	2.01856	2.11835	2.26216	0.986121	1.04018	1.00844	1.41166	1.04303	0.958506	0.983444	1.01593	0.995127
177.967	9.67902	6.68601	5.5593	4.38025	10.9156	9.27959	1.06233	1.08899	1.00524	1.12377	1.21583	1.02567	1.90084	2.03673	2.08458	1.00917	1.06065	1.01629	1.27479	0.983989	0.932413	0.981638	0.986705	0.988646
178.967	9.41268	6.0957	4.6292	3.89133	10.6424	8.67629	1.06054	1.06943	1.0398	1.12658	1.1702	1.08263	1.75397	1.91587	1.88671	1.00811	1.04363	1.02994	1.19922	0.963919	0.919988	1.00151	0.978683	0.992535
179.967	9.15558	5.60222	3.71176	3.29158	10.0918	8.18906	1.06561	1.09318	1.05816	1.07348	1.18057	1.06839	1.65992	1.75296	1.82158	1.02719	0.952962	1.02035	1.15207	0.998602	0.905788	0.990069	1.01249	0.95689
180.967	8.81196	5.01933	2.93188	2.91034	9.77754	7.47089	1.08741	1.08479	1.07301	1.13079	1.16842	1.07682	1.64864	1.65355	1.7201	1.05183	1.01385	1.02529	1.10784	0.954372	0.84668	1.03885	0.981548	1.00679
181.967	8.45736	4.4522	2.44906	2.62359	9.22471	6.688	1.068	1.06328	1.01901	1.10916	1.0813	1.10734	1.51572	1.59287	1.61831	1.01076	1.01625	1.05115	1.04693	0.930795	0.871885	1.01536	0.950033	0.976981
182.966	8.10126	3.75016	2.06454	2.33557	8.88602	6.02874	1.09966	1.06077	1.056	1.07966	1.0973	1.09716	1.4154	1.51026	1.57068	0.940815	0.961205	1.01106	0.989197	0.960022	0.867093	1.03433	0.950893	0.997719
183.966	7.74845	3.18036	1.84383	2.13694	8.30478	5.31	1.04381	1.04177	1.06356	1.08219	1.05404	1.10181	1.36023	1.42082	1.47084	1.02772	1.00774	1.02094	0.962817	0.91092	0.828575	1.00151	0.964645	0.996747
184.966	7.42654	2.77661	1.67814	1.95944	7.733	4.65772	1.05187	1.10128	1.06302	1.10354	1.10768	1.15471	1.31477	1.35449	1.40309	1.02613	1.05506	1.02442	0.929045	0.975805	0.831592	0.989467	0.961207	1.02332
185.966	7.15872	2.38267	1.55573	1.77234	7.16554	3.99351	1.05516	1.07781	1.02225	1.14372	1.09879	1.0867	1.2654	1.34618	1.38672	1.02745	1.00827	0.978227	0.885333	0.926898	0.856088	1.0262	0.999598	1.00388
186.966	6.74109	2.04636	1.44755	1.64163	6.33285	3.49955	1.0462	1.09904	1.06869	1.11282	1.12664	1.15384	1.21085	1.28916	1.27739	1.00997	1.01173	0.994497	0.853855	0.914427	0.801062	1.01506	0.980689	1.04082
187.965	6.35915	1.89128	1.37739	1.56858	5.53001	3.04673	1.08025	1.07977	1.04034	1.11169	1.12664	1.13698	1.18656	1.23979	1.24172	0.992215	1.04044	1.00321	0.826072	0.91735	0.840468	1.06715	0.97811	0.960131
188.965	5.92577	1.68598	1.31958	1.44267	4.54778	2.61869	1.07726	1.0996	1.10487	1.09736	1.11982	1.10879	1.14533	1.22765	1.24957	1.03063	1.09628	0.999145	0.823524	0.914233	0.822717	0.997296	0.966937	0.964019
189.965	5.60654	1.52705	1.24757	1.36353	3.81038	2.29096	1.09279	1.05378	1.04979	1.14681	1.10531	1.06636	1.11163	1.14404	1.18001	0.993274	1.02794	1.02413	0.806956	0.912284	0.839225	0.985251	0.985559	0.974065
190.965	5.1788	1.46584	1.19408	1.30171	3.06782	2.09968	1.05307	1.06356	1.05195	1.1395	1.09612	1.06868	1.08655	1.12509	1.17592	1.00599	1.01837	1.02965	0.789752	0.896891	0.7984	1.00332	0.946882	1.00712
191.965	4.77217	1.35621	1.11681	1.24404	2.50697	1.94981	1.05098	1.07865	1.06788	1.12714	1.11301	1.0527	1.07887	1.09516	1.099	1.07514	1.033	1.025	0.765538	0.892409	0.817037	0.978024	0.988997	0.979897
192.964	4.3498	1.31106	1.10383	1.17292	2.19065	1.76116	1.0689	1.05434	1.0857	1.10354	1.03359	1.07391	1.05771	1.10929	1.10031	1.00626	1.00827	1.00989	0.769106	0.882082	0.776035	0.996091	0.979543	0.982165
193.964	3.82606	1.22876	1.05715	1.18861	2.00982	1.63665	1.00797	1.04596	1.07247	1.1027	1.08575	1.07507	1.06163	1.04313	1.06987	1.03832	1.0439	0.998273	0.720934	0.941512	0.770355	1.00272	0.982694	0.982165
194.964	3.52051	1.153	1.059	1.1191	1.84621	1.5445	1.10504	1.11972	1.06086	1.09174	1.14412	1.09222	1.02009	1.0694	1.03681	0.986652	1.02954	1.0035	0.747696	0.890851	0.817392	0.982842	0.982121	1.01327
195.964	3.22326	1.13311	0.999655	1.0909	1.62261	1.43778	1.04082	1.08368	1.07058	1.09483	1.18265	1.13378	0.97934	1.03283	1.07118	1.05925	1.08697	1.02413	0.742981	0.894748	0.77923	1.00874	0.992435	0.995451
196.964	2.94713	1.04992	0.993163	1.06366	1.52588	1.37917	1.03037	1.11189	1.05735	1.14063	1.15479	1.13378	0.970562	1.02767	1.01095	1.00414	1.01757	1.00757	0.720679	0.870392	0.770887	0.978325	0.972094	1.02073
197.964	2.67574	1.07607	0.982963	1.03707	1.43517	1.28295	1.08473	1.0996	1.083	1.09933	1.07449	1.08728	0.929182	1.00822	0.996711	0.99619	1.04044	1.01367	0.700288	0.879744	0.783667	0.988865	0.990716	1.0029
198.963	2.44183	1.00505	0.924226	1.00568	1.33183	1.20657	1.06591	1.10407	1.03521	1.07292	1.06945	1.10152	0.943289	0.947879	0.99311	1.03885	1.04762	0.99624	0.696847	0.885005	0.760592	1.01566	0.966364	1.02364
199.963	2.22899	0.99407	0.918662	0.99061	1.28218	1.1882	1.10474	1.0901	1.06518	1.10607	1.11331	1.11257	0.9726	0.985282	0.974125	1.00891	1.05959	1.01542	0.707297	0.859675	0.739647	0.996091	0.952612	0.976332
200.963	2.03877	0.948312	0.876933	0.991264	1.15014	1.12375	1.06113	1.09122	1.05978	1.09821	1.10264	1.07943	0.925263	0.961344	0.955304	0.977908	0.987795	1.00525	0.697739	0.867079	0.79911	1.04216	0.966937	1.00517
201.963	1.91571	0.950683	0.908462	0.991571	1.16249	1.122	1.07039	1.10016	1.06896	1.10495	1.13316	1.08554	0.896892	0.916792	0.9828	1.03911	1.00907	1.03691	0.684613	0.862792	0.760592	1.03945	0.944303	0.999339
202.963	1.78135	0.943552	0.91805	0.943207	1.09188	1.1013	1.07875	1.082	1.08273	1.13445	1.02352	1.13466	0.878553	0.957853	0.971834	1.00864	1.0665	1.01222	0.682701	0.869417	0.75651	0.989768	1.01621	0.933884
203.962	1.68356	0.871966	0.863023	0.915333	1.09618	1.03103	1.10474	1.1172	1.11972	1.08219	1.09493	1.04834	0.89893	0.945053	0.954158	1.00546	1.08139	1.01425	0.66932	0.863182	0.763255	0.99308	1.00304	0.974388
204.962	1.56288	0.859488	0.844792	0.902839	1.03189	0.987884	1.08473	1.07055	1.06383	1.06815	1.06708	1.11809	0.896579	0.917291	0.906205	1.00944	0.992315	1.01019	0.640646	0.838436	0.727754	0.980132	0.923675	0.993831
205.962	1.48649	0.818775	0.860556	0.908605	1.02356	0.988759	1.03814	1.04764	1.08597	1.14091	1.05552	1.06665	0.892347	0.913966	0.889839	1.02772	1.02449	0.994787	0.681809	0.85344	0.776922	1.07047	0.979543	1.00647
206.962	1.4107	0.884729	0.85438	0.904761	0.959562	0.98379	1.05397	1.09429	1.03305	1.09399	1.07152	1.08612	0.856609	0.921447	0.939429	0.979762	1.04177	0.963409	0.636313	0.86552	0.749409	0.993983	0.993295	0.991563
207.962	1.37681	0.920682	0.810481	0.876561	0.963007	0.986414	1.10533	1.0806	1.06734	1.14344	1.07538	1.11547	0.880904	0.875732	0.904732	1.00705	1.03193	1.01745	0.65887	0.85987	0.747812	0.980735	0.970088	0.995127
208.962	1.30489	0.887402	0.852822	0.861183	0.872005	0.918482	1.07965	1.09569	1.06275	1.09849	1.08575	1.10879	0.888428	0.8882	0.904732	0.989036	1.01864	0.995368	0.635038	0.880719	0.786685	1.03463	0.951179	0.962723
209.961	1.20234	0.871966	0.842622	0.863739	0.931421	0.903611	1.0462	1.06719	1.06545	1.08528	1.12723	1.11082	0.835135	0.870579	0.871836	1.01076	1.02529	1.00467	0.648675	0.845256	0.722962	1.03494	0.975532	0.991886
210.961	1.20858	0.856511	0.816657	0.874639	0.871144	0.913233	1.05635	1.0577	1.03062	1.09652	1.06915	1.04485	0.823379	0.87141	0.877237	1.01818	1.00242	1.02965	0.635931	0.874483	0.776567	0.991274	0.95605	0.981193
211.961	1.16845	0.841948	0.80028	0.874965	0.833841	0.891942	1.05904	1.08256	1.04115	1.12799	1.10679	1.09862	0.81946	0.851462	0.890002	1.02162	1.04576	1.03721	0.639499	0.830642	0.753137	0.989166	1.01278	0.971796
212.961	1.09116	0.902857	0.824706	0.839403	0.839283	0.900689	1.06024	1.05295	1.05141	1.10298	1.1222	1.11257	0.847674	0.842485	0.877237	0.994069	1.01279	1.04011	0.625098	0.850907	0.768225	1.01386	0.997306	1.03758
213.961	1.10989	0.804229	0.806159	0.840999	0.784758	0.840332	1.05695	1.09038	1.05519	1.10242	1.10264	1.01578	0.847674	0.851628	0.857106	1.01844	0.96998	1.00786	0.636568	0.850907	0.762367	0.973508	0.982694	0.966611
214.96	1.08046	0.8684	0.794104	0.83875	0.824369	0.867746	1.08861	1.07613	1.07976	1.11647	1.11597	1.15762	0.817736	0.838329	0.859561	1.01262	1.03539	0.995659	0.653135	0.855388	0.758817	0.991875	1.03426	0.984434
215.96	0.993678	0.79799	0.830882	0.824333	0.816895	0.872995	1.05516	1.06217	1.07652	1.09427	1.13494	1.09309	0.789209	0.852293	0.85236	1.01686	1.04682	1.01716	0.623186	0.8398	0.765385	1.00964	1.00848	0.965963
216.96	1.03231	0.824728	0.783273	0.833944	0.777284	0.865997	1.07905	1.0373	1.0587	1.14372	1.13583	1.09251	0.83153	0.852459	0.84565	1.01632	1.01864	1.03139	0.608786	0.876237	0.755622	1.0247	0.9847	0.960454
217.96	1.02428	0.835423	0.784831	0.826908	0.777577	0.816136	1.06502	1.07055	1.06599	1.10776	1.12575	1.09774	0.810683	0.84581	0.884274	1.01394	0.970777	0.95295	0.604707	0.822848	0.76006	1.00452	0.959774	1.00841
218.96	1.01745	0.829773	0.790395	0.78877	0.792508	0.860171	1.05456	1.09066	1.05357	1.13726	1.09286	1.11518	0.809586	0.824864	0.856288	1.01791	1.02715	1.00379	0.618344	0.844671	0.744262	0.991875	0.980689	1.00096
219.96	0.977324	0.773035	0.764115	0.80832	0.800534	0.79544	1.1358	1.0535	1.05168	1.09259	1.13109	1.15762	0.792657	0.86742	0.848595	1.03964	0.979285	1.03488	0.625098	0.822264	0.751184	1.01837	0.958915	0.990914
220.959	0.976129	0.82799	0.803674	0.796459	0.779299	0.797767	1.08294	1.08982	1.10865	1.1381	1.16338	1.12594	0.810369	0.794609	0.804079	0.982941	1.00002	0.963991	0.644469	0.843307	0.725447	0.983746	0.988711	1.00452
221.959	0.983262	0.790557	0.798741	0.814414	0.827521	0.825461	1.04739	1.06021	1.08624	1.09596	1.13553	1.15267	0.81852	0.813394	0.841558	0.974198	0.995772	1.00786	0.607001	0.857337	0.773905	0.972604	0.988138	0.965315
222.959	0.932149	0.801252	0.781122	0.833944	0.743132	0.82868	1.0689	1.07669	1.08138	1.08528	1.1142	1.13756	0.797359	0.82237	0.847286	1.02613	0.990453	0.97997	0.604325	0.848179	0.721897	0.999705	0.975532	0.989618
223.959	0.925301	0.810753	0.767509	0.793903	0.810006	0.828383	1.03873	1.07613	1.07085	1.14709	1.09286	1.09426	0.75786	0.814225	0.80637	1.00361	1.04018	0.977355	0.620638	0.832591	0.755267	1.02048	0.941725	0.991886
224.959	0.915206	0.765298	0.760721	0.775007	0.767812	0.825461	1.06263	1.07949	1.07706	1.0777	1.13405	1.12419	0.797359	0.837498	0.833538	1.02692	1.02183	0.961085	0.606237	0.783684	0.772485	1.01747	0.962066	0.958835
225.958	0.922929	0.827402	0.78854	0.805763	0.78245	0.776196	1.07368	1.05406	1.06923	1.08809	1.09671	1.13175	0.809272	0.814557	0.779529	1.01686	1.00614	0.99072	0.596169	0.828499	0.781537	0.980735	0.980975	0.984757
226.958	0.901224	0.806903	0.771218	0.749056	0.798243	0.764229	1.08532	1.06356	1.03818	1.09062	1.11005	1.09164	0.790306	0.814557	0.779366	1.00493	1.01465	0.99072	0.59362	0.792452	0.754379	1.0253	0.947741	0.991563
227.958	0.898549	0.782535	0.755769	0.775641	0.770688	0.805342	1.03963	1.06077	1.06788	1.12321	1.18324	1.13378	0.810683	0.807409	0.783457	1.00758	0.970246	1.02006	0.623441	0.8398	0.733079	0.98224	0.937714	0.994479
228.958	0.867945	0.778382	0.780491	0.805763	0.735675	0.794268	1.10205	1.0278	1.07328	1.11253	1.10382	1.10675	0.780274	0.807077	0.793277	0.993274	1.0221	0.989848	0.595404	0.812132	0.746924	0.991274	0.982981	1.00096
229.958	0.871512	0.775708	0.727337	0.779486	0.777577	0.766573	1.0916	1.09401	1.06923	1.10916	1.11331	1.10501	0.764443	0.82237	0.799824	0.987181	0.959078	1.03285	0.581513	0.863572	0.745504	1.00362	0.97897	0.971472
230.958	0.840891	0.802446	0.763187	0.776929	0.744286	0.774726	1.05486	1.09597	1.04979	1.12742	1.08426	1.1518	0.788895	0.789289	0.747942	0.985591	1.01252	1.00699	0.596169	0.808624	0.765385	1.02169	0.984127	0.996099
231.957	0.857245	0.798881	0.751132	0.747134	0.767536	0.782319	1.0916	1.07837	1.04628	1.10692	1.04663	1.16081	0.777139	0.813227	0.772165	1.03673	1.0213	0.985781	0.611334	0.851101	0.712312	0.966582	0.955477	0.941012
232.957	0.818598	0.778382	0.742471	0.752901	0.752605	0.775321	1.10085	1.08815	1.07949	1.12096	1.06026	1.07507	0.777923	0.775492	0.782639	1.03196	1.05347	0.982585	0.584699	0.814859	0.732192	1.01356	0.948028	0.979573
233.957	0.848328	0.773623	0.769679	0.758341	0.735675	0.766853	1.09309	1.08899	1.06977	1.09483	1.12546	1.03874	0.781842	0.778484	0.797532	1.00175	0.99843	1.01019	0.574504	0.809209	0.728109	0.982842	0.921097	0.981517
234.957	0.833168	0.769469	0.728876	0.776602	0.72734	0.747329	1.08712	1.07055	1.09704	1.10439	1.09582	1.08467	0.765384	0.774993	0.739759	0.950619	1.00694	1.0035	0.592346	0.836877	0.711424	0.984649	0.958628	0.992211
235.957	0.877451	0.793819	0.713427	0.770509	0.679118	0.768603	1.08353	1.1024	1.08192	1.06927	1.14975	1.08496	0.739834	0.798432	0.750888	1.02878	0.985136	1.00408	0.574377	0.809014	0.748167	1.00573	0.980689	0.981193
236.956	0.855747	0.751644	0.729804	0.778525	0.746009	0.758701	1.07009	1.04401	1.07328	1.10663	1.12249	1.10385	0.780901	0.780977	0.748761	0.978967	1.01944	1.01222	0.579474	0.811937	0.727222	1.00934	0.968656	0.99059
237.956	0.809377	0.784318	0.749593	0.786214	0.740842	0.74383	1.07607	1.08787	1.07247	1.10102	1.04752	1.08961	0.758957	0.800427	0.708663	1.05156	1.0205	0.995368	0.581386	0.816808	0.739824	0.975314	0.973526	1.01975
238.956	0.827515	0.717776	0.720846	0.772431	0.695772	0.747329	1.10593	1.07949	1.0533	1.09287	1.09612	1.10617	0.754255	0.768011	0.766436	1.03302	1.03007	1.04243	0.587758	0.810573	0.719412	0.980132	0.950606	0.979249
239.956	0.834345	0.74332	0.736907	0.750325	0.728494	0.752857	1.08025	1.0549	1.06923	1.08612	1.14798	1.12477	0.753628	0.795108	0.776584	1.01765	1.03167	1.00525	0.579856	0.80122	0.760592	0.988262	0.971521	0.948789
240.956	0.82097	0.719255	0.744325	0.809915	0.700938	0.771525	1.05934	1.03283	1.09812	1.06253	1.11242	1.12884	0.753941	0.803752	0.753343	0.99036	1.03991	1.03662	0.602541	0.80804	0.757042	0.981337	0.976391	0.958835
241.955	0.819186	0.745102	0.727022	0.770201	0.712701	0.763949	1.04829	1.08507	1.06815	1.10748	1.05108	1.08699	0.749552	0.786629	0.75007	0.970755	0.9862	1.01077	0.580111	0.837462	0.736097	1.00302	0.990716	0.954622
242.955	0.852786	0.74897	0.785758	0.750651	0.785619	0.724288	1.04471	1.07837	1.0911	1.11703	1.10649	1.11838	0.748455	0.760863	0.723066	1.04017	0.955621	0.997983	0.585974	0.843113	0.717459	1.00211	0.960061	1.00193
243.955	0.798677	0.767687	0.751744	0.758667	0.736812	0.767151	1.11609	1.08954	1.09488	1.09961	1.11686	1.11344	0.74485	0.783803	0.748761	1.03832	0.991517	1.02384	0.575396	0.852465	0.713909	0.98224	0.924821	0.94166
244.955	0.796608	0.773623	0.782049	0.770509	0.71587	0.753452	1.08144	1.02082	1.05114	1.06309	1.10471	1.07682	0.766794	0.773331	0.717337	1.046	0.996303	1.00612	0.592983	0.803753	0.759705	0.998199	0.963499	0.964019
245.955	0.800175	0.702624	0.732901	0.767952	0.69634	0.752578	1.03814	1.06021	1.10595	1.07376	1.10382	1.09716	0.767578	0.783803	0.727484	1.01288	0.98354	1.01716	0.579474	0.855388	0.743729	1.00753	0.96178	0.965315
246.955	0.811464	0.732927	0.744029	0.756418	0.721898	0.753452	1.03097	1.03646	1.07112	1.07966	1.10945	1.10908	0.749239	0.778816	0.725521	0.995924	1.01173	0.963119	0.583043	0.823628	0.710004	0.994887	0.948887	1.01943
247.954	0.801352	0.806012	0.766897	0.736234	0.721312	0.766573	1.1122	1.04764	1.06491	1.10467	1.07241	1.15297	0.755979	0.790785	0.719629	0.998043	1.00694	1.02529	0.582788	0.781345	0.710004	1.0247	0.985273	0.981517
248.954	0.799872	0.805405	0.743713	0.736561	0.737105	0.745282	1.10384	1.0644	1.06302	1.14793	1.12664	1.10675	0.755195	0.73227	0.745978	1.01579	0.994441	1.00641	0.565583	0.804143	0.717637	0.975916	0.939433	1.01716
249.954	0.7975	0.744514	0.778952	0.749056	0.735383	0.722241	1.11818	1.06719	1.06896	1.08079	1.1296	1.15297	0.737797	0.789622	0.756126	0.994334	0.989124	1.00786	0.572465	0.823628	0.725624	1.00663	0.972953	0.973416
250.954	0.828103	0.718364	0.726706	0.797113	0.710979	0.758701	1.04829	1.06719	1.0641	1.07854	1.11212	1.12071	0.753158	0.776655	0.732394	1.00546	0.982742	1.00292	0.591326	0.81447	0.731659	0.977723	1.00676	0.949437
251.954	0.79363	0.729951	0.716506	0.759629	0.754034	0.725163	1.05576	1.07111	1.07814	1.1336	1.06708	1.12245	0.757076	0.767512	0.713573	1.04282	0.999227	0.965734	0.583043	0.806676	0.741422	1.01536	0.942011	0.950085
252.953	0.80046	0.761145	0.717748	0.787809	0.759201	0.728662	1.0686	1.03814	1.056	1.06477	1.06708	1.09629	0.722592	0.772167	0.700807	1.02613	1.01279	1.00263	0.601904	0.798297	0.710892	1.02771	0.941438	0.975684
253.953	0.817706	0.742125	0.727949	0.746807	0.708396	0.736237	1.07607	1.03842	1.05924	1.07292	1.07597	1.1146	0.750023	0.74507	0.681168	0.995659	0.995505	1.02878	0.580239	0.803753	0.727399	1.00783	0.941725	0.976332
254.953	0.777579	0.705886	0.727337	0.745519	0.66534	0.721962	1.05038	1.03842	1.09704	1.06674	1.07301	1.05095	0.725414	0.766681	0.746633	1.02374	0.981414	1.00728	0.599355	0.769265	0.737162	0.992177	0.972094	0.951058
255.953	0.777579	0.745993	0.766581	0.745519	0.681701	0.757826	1.07069	1.063	1.03575	1.09708	1.13494	1.07943	0.751904	0.740915	0.72372	0.985857	0.986731	1.05202	0.593493	0.786217	0.747634	1.0253	0.989284	0.965963
256.953	0.77847	0.707972	0.749277	0.765069	0.691173	0.742658	1.09727	1.03423	1.10622	1.09905	1.16013	1.03032	0.740304	0.759201	0.728794	1.04361	0.963332	0.999145	0.587503	0.793036	0.741954	0.980735	0.941152	0.979897
257.953	0.780254	0.728168	0.702911	0.752574	0.72591	0.740611	1.07398	1.013	1.04844	1.06618	1.07834	1.06984	0.741088	0.785798	0.750888	1.00705	0.981945	0.992753	0.576925	0.815054	0.720299	1.025	0.971521	0.95851
258.952	0.790063	0.691323	0.699517	0.779486	0.675105	0.731864	1.114	1.02501	1.07571	1.0659	1.06263	1.10792	0.754725	0.772499	0.789186	1.03752	0.980881	0.999726	0.575651	0.812521	0.708762	0.987058	0.971807	0.973092
259.952	0.765986	0.742428	0.745568	0.735273	0.66534	0.725163	1.10175	1.09653	1.04331	1.08528	1.05374	1.07798	0.741872	0.755876	0.774456	1.00997	0.972639	1.02442	0.59362	0.841749	0.750297	1.03975	0.929405	0.977953
260.952	0.744282	0.754603	0.744029	0.722452	0.71816	0.732738	1.06352	1.03255	1.06518	1.07376	1.06441	1.03526	0.748769	0.756375	0.713573	0.961217	1.04337	1.00525	0.590434	0.820315	0.760237	1.00783	0.964072	0.961103
261.952	0.760333	0.756689	0.73227	0.732717	0.724481	0.722539	1.05606	1.07362	1.07328	1.1263	1.07389	1.05589	0.736699	0.771668	0.70539	1.00228	0.994974	0.970673	0.565201	0.798492	0.704147	1.00241	0.942298	0.958187
262.952	0.777275	0.770949	0.725167	0.754496	0.763506	0.694547	1.05576	1.05853	1.05762	1.06337	1.08219	1.12681	0.716009	0.788791	0.705881	0.985591	1.04416	0.953531	0.563289	0.792452	0.730772	1.02289	0.933703	0.946521
263.951	0.75113	0.726974	0.752987	0.766356	0.729923	0.721367	1.05635	1.0292	1.0371	1.08135	1.03359	1.09484	0.728392	0.760198	0.713082	1.00573	0.985667	1.01193	0.576288	0.850907	0.726867	0.980433	0.937141	0.967908
264.951	0.782037	0.749558	0.74835	0.715089	0.73137	0.735083	1.05516	1.04345	1.06599	1.0614	1.08367	1.08961	0.708799	0.755211	0.689515	0.978703	1.01066	0.991882	0.574122	0.829668	0.730949	1.01657	0.952325	0.954622
265.951	0.776384	0.697865	0.713724	0.742001	0.713562	0.699795	1.08055	1.0535	1.05762	1.07348	1.00989	1.037	0.723846	0.738587	0.737795	1.02109	1.00082	0.995368	0.555388	0.835319	0.741954	1.00302	0.92167	0.954298
266.951	0.776687	0.72282	0.731974	0.709649	0.696065	0.72721	1.06472	1.04289	1.06896	1.08922	1.02115	1.11983	0.720711	0.780811	0.70539	0.992215	1.03672	0.965443	0.570553	0.802779	0.729174	1.04126	0.970661	0.958187
267.951	0.801655	0.768275	0.685292	0.702921	0.702368	0.714369	1.08622	1.03255	1.04088	1.06983	1.06856	1.04281	0.741088	0.721964	0.743851	1.03116	0.968915	0.99072	0.575141	0.834344	0.740179	1.01235	0.944303	1.00355
268.951	0.7639	0.723123	0.740931	0.772431	0.705812	0.740331	1.07338	1.05043	1.03116	1.07629	1.07567	1.06665	0.725257	0.756042	0.733213	1.02268	0.97902	0.997111	0.572847	0.779007	0.746747	1.01657	0.964931	0.977953
269.95	0.788582	0.76471	0.695493	0.74648	0.71959	0.723991	1.06083	1.05825	1.04088	1.10692	1.0899	1.0588	0.727295	0.769673	0.762999	1.01447	1.01013	1.00118	0.553476	0.801415	0.714442	1.00874	0.966077	0.969204
270.95	0.748152	0.751341	0.703839	0.732063	0.707534	0.749358	1.06472	1.05071	1.05168	1.09736	1.04782	1.05357	0.733878	0.751886	0.741723	1.03885	1.02555	0.961666	0.566475	0.797908	0.736629	1.01777	0.984986	0.956566
271.95	0.754697	0.701733	0.751744	0.750978	0.661328	0.691923	1.05247	1.02892	1.05303	1.09877	1.10797	1.09309	0.737953	0.772167	0.759072	0.982412	1.0213	0.956727	0.552457	0.816029	0.716572	1.03734	0.971521	0.953326
272.95	0.779362	0.720147	0.756084	0.740713	0.695203	0.742955	1.08652	1.01104	1.02954	1.1204	1.0893	1.10356	0.713971	0.762525	0.744342	0.994864	0.981945	0.999436	0.559211	0.790503	0.752249	1.02891	0.967796	0.931291
273.95	0.771337	0.800058	0.716821	0.724701	0.67309	0.707091	1.1131	1.03562	1.02009	1.09062	1.08753	1.0806	0.734662	0.776655	0.740578	1.07064	1.01039	0.961957	0.573739	0.813885	0.745859	0.995188	0.947741	0.980869
274.949	0.77312	0.776885	0.71033	0.704517	0.708688	0.702997	1.04859	1.03171	1.04439	1.10186	1.04574	1.09542	0.716636	0.720634	0.734358	1.05262	1.04337	1.01629	0.547996	0.820705	0.744972	0.990671	0.956909	0.990914
275.949	0.775207	0.746582	0.730119	0.698423	0.672815	0.726615	1.07129	1.05155	1.0668	1.09118	1.05671	1.0835	0.740618	0.764354	0.71521	1.04388	0.963865	1.03227	0.570298	0.790503	0.726512	0.992779	0.917086	0.947493
276.949	0.760333	0.738863	0.736295	0.77468	0.706966	0.736832	1.05098	1.06384	1.03899	1.07826	1.08278	1.04688	0.728549	0.757206	0.72863	1.01447	0.970246	0.974159	0.567495	0.788555	0.707874	1.0241	0.95605	0.94166
277.949	0.750524	0.718364	0.711572	0.735273	0.698923	0.705919	1.07457	1.0725	1.06383	1.10888	1.00485	1.06926	0.735916	0.758868	0.742705	0.995129	1.01704	0.975612	0.549908	0.809599	0.734499	0.98224	0.962066	0.939392
278.949	0.77699	0.723712	0.714039	0.750978	0.707827	0.748204	1.04769	1.0577	1.06464	1.09371	1.05434	1.07013	0.701432	0.784635	0.692297	0.975524	0.956153	0.982585	0.563289	0.813496	0.736274	0.995489	0.923962	0.98411
279.948	0.770748	0.679451	0.720846	0.72149	0.703522	0.731864	1.08084	1.04568	1.03629	1.07629	1.04811	1.09368	0.707231	0.76186	0.710791	0.947439	0.947911	0.981132	0.559084	0.851101	0.719767	1.04879	0.940292	0.940364
280.948	0.74874	0.754015	0.719288	0.721183	0.663618	0.714666	1.06233	1.06663	1.06761	1.10804	1.03152	1.09978	0.725727	0.751055	0.755635	0.995659	0.997898	0.991882	0.563544	0.80804	0.734499	0.994285	0.922529	0.933559
281.948	0.756481	0.757277	0.742174	0.729506	0.678842	0.700093	1.06979	1.06244	1.01118	1.12349	1.03478	1.09687	0.735602	0.75438	0.755307	0.937107	0.958281	1.00089	0.567367	0.78232	0.716217	1.01958	0.932843	0.988646
282.948	0.754697	0.72045	0.71033	0.757706	0.683716	0.73566	1.04859	1.02585	1.05654	1.0496	1.01404	1.11489	0.760524	0.771834	0.75809	0.9893	0.943923	1.02936	0.558829	0.812911	0.732724	0.995188	0.969229	0.9368
283.948	0.750239	0.708257	0.731343	0.726623	0.701507	0.720789	1.05874	1.05015	1.05033	1.09821	1.0656	1.07943	0.694378	0.740915	0.787549	1.01341	0.944454	0.940748	0.560358	0.817977	0.720122	1.00121	0.958915	0.972768
284.948	0.758549	0.739166	0.731343	0.712206	0.682855	0.724586	1.06322	1.02697	1.0533	1.11113	1.01611	1.12187	0.716793	0.749226	0.769546	1.04971	0.979818	1.0128	0.543918	0.80122	0.720654	0.981939	0.948887	0.935828
285.947	0.758853	0.719558	0.745253	0.704843	0.662189	0.70912	1.07009	1.02305	1.05708	1.10411	1.04604	1.17564	0.719771	0.742577	0.717665	1.04812	0.940997	0.972416	0.563289	0.763809	0.710892	1.03313	0.944017	0.981193
286.947	0.718422	0.693997	0.733513	0.700038	0.685146	0.693095	1.01156	1.01858	1.06059	1.09933	1.06589	1.10704	0.726197	0.731772	0.790986	1.08601	1.03406	0.975031	0.544428	0.811157	0.702549	1.02771	0.956623	0.927403
287.947	0.74191	0.69667	0.69859	0.733024	0.686592	0.695422	1.04112	1.04848	1.0236	1.05635	1.07626	1.08757	0.722906	0.728114	0.709154	1.02454	0.964396	0.985781	0.572847	0.812911	0.705212	1.01325	0.979829	0.925782
288.947	0.745174	0.721038	0.701372	0.701633	0.648979	0.699218	1.07398	1.04121	1.03683	1.09792	1.07567	1.07304	0.727608	0.76186	0.749088	0.981883	0.990719	1.01919	0.552839	0.843697	0.716572	1.00543	0.954044	0.956566
289.947	0.739235	0.721038	0.699814	0.778851	0.698355	0.687252	1.03306	1.02836	1.02549	1.07011	1.11805	1.08554	0.719144	0.729444	0.761854	1.01421	1.01385	0.986652	0.556025	0.823238	0.722429	0.996694	0.95032	0.959483
290.946	0.750524	0.715387	0.702596	0.734639	0.712701	0.71087	1.03037	1.02361	1.08219	1.05635	1.07686	1.08292	0.724943	0.768344	0.763163	1.00891	1.01226	1.016	0.548251	0.844671	0.719412	1.03283	0.986705	0.998043
291.946	0.749632	0.705886	0.726094	0.766356	0.710118	0.686377	1.0677	1.01383	1.03602	1.10579	1.15183	1.04572	0.735445	0.725953	0.734522	1.03355	0.998962	0.971545	0.54583	0.80726	0.712134	0.993381	0.926827	0.945549
292.946	0.743996	0.734104	0.689001	0.779812	0.711564	0.719337	1.04142	1.04457	1.0641	1.07152	1.09938	1.07042	0.742969	0.741081	0.731576	1.01897	1.02023	0.986652	0.543536	0.793621	0.710892	0.969593	0.905626	0.922866
293.946	0.737754	0.836012	0.696105	0.744885	0.639507	0.698046	1.03306	1.04065	1.05384	1.08163	1.12694	1.08699	0.715539	0.731938	0.754816	0.955917	1.04097	1.02181	0.540987	0.811157	0.694562	1.01777	0.925967	0.929347
294.946	0.751416	0.697562	0.719918	0.757706	0.714716	0.71904	1.05187	1.03311	1.02495	1.08669	1.04811	1.10443	0.729959	0.765185	0.705717	1.00043	1.00375	0.96922	0.560103	0.790698	0.714797	1.01867	0.947455	0.958187
295.946	0.754394	0.726385	0.691468	0.706439	0.737398	0.689876	1.04501	1.01244	1.06599	1.09652	1.07923	1.0681	0.699081	0.734764	0.75318	0.997248	0.970246	0.976483	0.57119	0.798297	0.699354	0.994887	0.913075	0.948465
296.945	0.71457	0.737669	0.710942	0.719261	0.676535	0.684347	1.05755	1.02417	1.05708	1.08135	1.04189	1.10152	0.693281	0.748561	0.780348	1.01076	1.01811	0.991301	0.547359	0.798492	0.690124	0.981337	0.90935	0.957214
297.945	0.735365	0.735298	0.696105	0.723105	0.724757	0.666853	1.05038	1.06663	1.00335	1.07938	1.05671	1.0713	0.722279	0.745569	0.776093	0.996984	0.977956	0.979389	0.553349	0.80122	0.738759	0.994586	0.957769	0.956566
298.945	0.735668	0.725797	0.727949	0.704843	0.69405	0.680254	1.04471	1.02166	1.03683	1.0895	1.06293	1.05706	0.722592	0.725621	0.789186	1.00705	0.951899	1.01512	0.537801	0.777838	0.694384	0.956344	0.93227	0.923838

## Sheet: Fig. 2c
Time (min)	Displacement (µm)			Displacement (µm)
	PTS1 + PEX5-21 + PEX7			PTS2 + PEX5-21 + PEX7
	Replicate 1	Replicate 2	Replicate 3	Replicate 1	Replicate 2	Replicate 3
0	0	0	0	0	0	0
30	44.992	39.993	31.994	8.998	9.998	11.998
60	64.988	59.989	45.992	17.997	19.996	17.997

## Sheet: Fig. 2d
Distance (µm)	Fold enrichment			Fold enrichment
	PTS2 + PEX7 + PEX5-21 (∆WF)			PTS2 + PEX7 + PEX5-21
	Replicate 1	Replicate 2	Replicate 3	Replicate 1	Replicate 2	Replicate 3
0	1.01453	1.0406	1.05021	0.972647	1.01217	0.984946
1	1.02782	1.00915	0.98676	0.999827	1.02989	0.953097
2	0.982727	1.01809	1.02196	1.01133	0.979205	0.947347
2.999	1.01035	1.00511	0.98568	0.963388	0.964393	0.975804
3.999	0.980339	0.982459	1.01254	1.02507	1.0113	1.00942
4.999	1.02244	1.00367	1.02196	1.01133	1.0354	0.992318
5.999	1.03902	1.03641	1.01378	1.06688	0.98908	0.963419
6.999	1.01752	0.993856	0.995868	1.01088	0.994599	1.03714
7.999	1.01498	0.993135	0.962215	1.00834	1.02872	1.00839
8.998	1.02304	0.977265	0.979196	1.06076	0.990097	1.03434
9.998	0.981234	1.01463	0.987686	1.01924	0.980367	1.00411
10.998	1.0099	1.00064	0.976108	1.02208	0.993727	1.00102
11.998	1.00184	0.987941	0.968544	1.06374	1.00157	0.996889
12.998	0.984668	1.03872	1.02906	1.01715	0.997648	1.03242
13.997	0.957793	0.972793	0.964993	1.03776	1.00273	0.99394
14.997	0.994522	1.03901	0.979968	1.03343	0.973978	1.01031
15.997	1.01557	1.00698	1.034	1.04836	0.961053	1.00633
16.997	1.00945	0.97741	1.00451	0.988776	1.00157	1.00574
17.997	1.01184	0.967311	1.03662	1.05613	0.997212	1.01326
18.997	0.995418	0.996453	0.998184	1.00371	0.999391	1.02653
19.996	1.00811	1.00655	1.01563	1.01581	0.977463	1.05454
20.996	0.973471	0.994722	1.01022	1.00983	1.01987	0.970496
21.996	0.987804	0.949277	1.02952	0.945916	1.03555	0.957226
22.996	1.01453	0.992413	1.05438	0.986387	0.974558	0.968727
23.996	1.00497	0.997318	0.953261	1.01252	0.994453	0.988632
24.995	1.0096	1.0103	0.94477	1.00983	1.01682	0.998806
25.995	0.955554	1.00915	1.02119	0.969959	1.01841	1.04584
26.995	1.00333	1.01939	1.05144	1.00565	1.01812	1.02417
27.995	0.974217	0.993567	1.01362	1.00132	1.03032	1.00942
28.995	0.995866	0.99703	1.02566	1.01357	0.988499	1.06619
29.994	0.974964	1.01535	1.00945	0.983251	1.00839	1.06737
30.994	0.978846	0.996885	1.0445	0.962194	0.974413	1.03817
31.994	1.01528	0.999915	0.967772	0.9834	0.996486	1.01694
32.994	0.964064	0.984334	0.976108	0.97444	1.03061	0.990254
33.994	0.980339	0.993567	0.96947	0.979816	1.0187	1.02225
34.994	0.974366	0.991836	1.01887	0.978322	1.04775	1.01473
35.993	0.990043	0.985344	0.990774	0.959207	1.00941	0.956931
36.993	1.02707	1.02271	0.991546	0.996094	1.00099	0.998069
37.993	1.05783	1.02761	1.01146	0.987133	1.00418	0.975067
38.993	1.02916	0.989239	0.977343	1.01043	1.0187	0.959143
39.993	1.01901	0.993856	1.02875	1.00207	1.01914	0.92582
40.992	1.01423	0.994433	0.971477	0.952785	0.9991	0.999248
41.992	0.952418	0.992557	0.989539	0.978472	0.991839	1.02977
42.992	0.979293	0.972504	0.986297	0.980712	0.961053	0.984061
43.992	0.990342	0.986498	1.00451	0.986088	1.02916	1.04157
44.992	1.03095	1.00698	0.996331	0.973842	0.954663	1.00824
45.992	0.992283	1.01982	0.973793	0.964583	0.996486	0.976984
46.991	1.0199	0.988807	0.955885	0.941884	1.03061	1.00559
47.991	1.00721	1.00771	1.04573	1.02626	0.944934	0.972118
48.991	1.00721	1.01146	0.982438	0.968466	0.981819	0.996299
49.991	0.972724	0.98722	0.978424	1.01894	0.963377	0.940564
50.991	1.01363	0.964425	1.03601	1.01446	0.953647	0.98185
51.99	1.00542	1.00626	1.00498	1.01655	0.987483	0.983324
52.99	1.01796	0.981305	1.01362	0.971154	0.956116	0.930833
53.99	0.981533	0.968465	1.00343	0.994451	1.01202	0.942481
54.99	0.989894	0.979429	1.03261	0.985192	1.03918	0.960322
55.99	0.98437	0.988085	0.987223	0.997139	0.968024	0.918742
56.99	0.957793	0.958078	0.986451	1.02193	0.980512	0.995562
57.989	1.01408	0.968465	1.00096	0.989523	1.01246	0.992466
58.989	0.9778	0.998761	0.959436	0.965629	0.983126	0.993645
59.989	0.967349	0.986931	1.00775	0.957265	0.981965	1.04953
60.989	0.964811	0.971783	0.986451	0.984445	0.991839	1.00751
61.989	0.967797	0.972937	0.986297	0.949649	0.981819	1.00146
62.988	0.974665	0.996597	1.00868	0.998334	0.987047	1.00795
63.988	0.956599	0.985777	0.985216	0.959954	0.995034	0.969317
64.988	0.983175	0.968465	1.00035	1.02044	1.0325	1.0193
65.988	0.975561	0.961396	1.01995	1.01476	1.01275	1.03257
66.988	0.988102	0.946248	0.998184	0.967271	0.972235	0.977574
67.987	0.943609	0.954038	0.95604	0.987133	0.94232	0.966073
68.987	0.968842	0.985056	0.972095	0.961148	0.993727	0.989812
69.987	0.99079	0.985344	0.939985	0.894842	0.966281	0.981407
70.987	0.955106	0.945238	0.990311	0.94726	0.996486	0.993645
71.987	0.970484	0.944661	1.0536	0.946513	0.990532	1.01812
72.987	0.96287	0.982026	0.996795	0.922469	0.95205	1.00382
73.986	0.975561	0.94293	1.00096	0.977576	0.988209	1.00795
74.986	0.976904	0.934418	1.04589	0.995496	0.991549	1.00972
75.986	0.945998	0.941054	0.950019	0.969959	0.959891	1.01709
76.986	0.954509	0.967022	0.937052	0.922768	0.973687	0.99394
77.986	0.944804	0.948412	0.924547	0.930534	1.02146	0.941302
78.985	0.961675	0.943218	0.973793	0.983251	1.03032	0.949706
79.985	0.948984	0.930378	0.918681	0.986685	0.987047	0.955309
80.985	0.952418	0.943651	0.935045	0.910672	0.967443	0.988337
81.985	0.955852	0.920424	0.96098	0.94502	1.01493	0.948232
82.985	0.934502	0.945238	0.959127	0.902607	1.00084	0.955457
83.985	0.965408	0.960674	0.946005	0.938897	1.02989	0.982882
84.984	0.948686	0.942497	0.987532	0.883492	0.985595	1.01709
85.984	0.938234	0.911479	0.974873	0.969959	1.02103	0.939975
86.984	0.95854	0.961107	0.986915	0.976082	1.01958	0.990991
87.984	0.952568	0.951153	0.95959	0.934715	0.999681	0.961797
88.984	0.95212	0.936726	0.950328	0.905893	1.01987	0.921249
89.983	0.91121	0.905564	0.892129	0.902159	0.981238	0.888073
90.983	0.881349	0.945094	0.959436	0.93128	0.937673	0.957226
91.983	0.884335	0.976255	1.00575	0.92008	0.952195	0.958848
92.983	0.897325	0.966157	0.95712	0.91545	0.929686	0.979638
93.983	0.877467	0.941775	0.925474	0.961148	0.946241	0.955309
94.983	0.950477	0.967311	0.900465	0.913957	0.978479	0.948232
95.982	0.900012	0.905853	0.948784	0.89753	0.985305	0.939237
96.982	0.865224	0.915086	0.932883	0.904847	0.9991	0.923166
97.982	0.875526	0.922299	0.952798	0.911717	0.957423	0.907094
98.982	0.902252	0.91047	0.890122	0.871097	0.957277	0.901638
99.982	0.888068	0.93889	0.925937	0.922021	0.911098	0.899869
100.981	0.877019	0.912922	0.907721	0.874681	0.977898	0.949411
101.981	0.87478	0.917827	0.916366	0.923216	0.951469	0.915351
102.981	0.872092	0.915952	0.913278	0.884089	0.936802	0.978163
103.981	0.919273	0.909604	0.880396	0.871993	0.917778	0.946315
104.981	0.931366	0.933697	0.864033	0.872739	0.940868	0.9183
105.98	0.86821	0.9311	0.916057	0.847053	0.92896	0.860206
106.98	0.855221	0.922588	0.891511	0.889615	1.002	0.957226
107.98	0.887023	0.904555	0.917446	0.910224	0.934623	0.942629
108.98	0.838499	0.902535	0.898612	0.901114	0.930412	0.896773
109.98	0.85761	0.904843	0.886726	0.82973	0.983126	0.926262
110.98	0.837752	0.940044	0.94477	0.881401	0.95873	0.930096
111.979	0.833124	0.879308	0.912043	0.872739	0.954373	0.891907
112.979	0.877467	0.897486	0.83887	0.881102	0.978625	0.901049
113.979	0.874033	0.912201	0.888733	0.853475	0.95205	0.91948
114.979	0.85761	0.90744	0.866503	0.81838	0.924458	0.880996
115.979	0.849099	0.877721	0.84983	0.878116	0.933462	0.894413
116.978	0.847905	0.906574	0.883484	0.846157	0.96541	0.913434
117.978	0.826554	0.893446	0.882249	0.816289	0.968459	0.902523
118.978	0.85746	0.91047	0.845508	0.811809	1.01464	0.974625
119.978	0.859401	0.924319	0.892901	0.834658	0.94871	0.961354
120.978	0.857162	0.851609	0.86851	0.814796	0.976301	1.01547
121.978	0.841932	0.861851	0.896606	0.801952	0.971944	1.14522
122.977	0.830287	0.888108	0.84381	0.847352	0.969911	1.38335
123.977	0.84462	0.893735	0.845971	0.821815	0.938689	1.58859
124.977	0.851787	0.913643	0.902935	0.819425	0.936511	1.66232
125.977	0.850294	0.915807	0.892283	0.798368	0.950162	1.74784
126.977	0.832228	0.89561	0.904942	0.814945	0.915309	1.87037
127.976	0.800127	0.855648	0.839487	0.853176	0.895415	1.92654
128.976	0.847158	0.870796	0.887498	0.80255	0.8761	1.94394
129.976	0.824314	0.854783	0.897378	0.785824	0.958439	2.03211
130.976	0.794006	0.868488	0.926709	0.808374	0.877988	1.97697
131.976	0.834915	0.879596	0.928715	0.794934	0.864338	2.01781
132.976	0.80595	0.859255	0.980585	0.732958	0.892074	1.95736
133.975	0.811624	0.908594	1.01254	0.772682	0.846766	2.07104
134.975	0.799381	0.937736	1.13218	0.751177	0.906741	2.1368
135.975	0.806249	0.975101	1.35016	0.799862	0.900642	2.13046
136.975	0.814012	1.03771	1.45467	0.783435	0.926782	2.14211
137.975	0.8167	1.12413	1.5845	0.757748	0.913276	2.19696
138.974	0.819238	1.22584	1.60349	0.766559	0.884814	2.36018
139.974	0.812669	1.30533	1.64517	0.781194	0.921554	2.53565
140.974	0.782061	1.31067	1.6799	0.729822	1.0248	2.62013
141.974	0.831183	1.36174	1.64301	0.75282	1.09364	2.94511
142.974	1.05843	1.41165	1.6518	0.739827	1.3469	3.3497
143.974	1.51784	1.52144	1.70198	0.790752	2.16477	3.86208
144.973	1.35674	1.61103	1.84693	0.890212	2.86239	4.87681
145.973	0.945102	1.79454	1.95901	1.24489	3.56278	6.55343
146.973	0.989297	2.09346	2.25062	2.15094	4.37934	9.09969
147.973	1.77554	2.73819	2.54193	3.82772	6.19602	13.7605
148.973	4.55501	4.12907	3.76565	5.68684	8.91334	19.4895
149.972	9.43505	7.75277	7.06787	9.11269	13.662	28.6588
150.972	19.467	16.7376	22.0439	16.9121	20.9566	40.3744
151.972	33.4371	27.6256	39.4071	31.3551	28.1749	49.1746
152.972	38.7393	31.3966	42.1948	48.36	36.2323	50.946
153.972	38.5732	30.7299	37.2624	47.6121	41.0119	46.396
154.971	37.447	28.1127	30.0298	44.8653	42.7451	37.3638
155.971	35.4806	25.435	24.3234	41.506	41.4159	27.6373
156.971	33.3333	22.3248	18.432	37.8923	39.928	19.8909
157.971	31.1685	19.4049	13.5219	34.672	36.4143	13.1552
158.971	28.3685	16.6454	8.65407	29.4514	31.4895	9.53879
159.971	25.7084	14.4341	5.25181	24.3489	26.4387	7.01892
160.97	22.7382	12.1676	3.61544	16.9802	19.788	5.4725
161.97	19.7176	10.1062	2.68055	9.65151	14.8618	4.49138
162.97	16.6131	8.18773	2.26729	5.79467	11.0247	3.68234
163.97	13.2904	6.45278	1.96858	3.89402	8.27104	3.1996
164.97	10.0594	5.13706	1.73285	3.07759	6.68787	2.73839
165.969	7.17113	3.99389	1.53973	2.4426	5.51378	2.37758
166.969	4.58979	3.25971	1.48076	1.99129	4.73745	2.23294
167.969	3.1599	2.73732	1.31342	1.79327	4.01426	1.98744
168.969	2.41412	2.38344	1.26942	1.55208	3.57004	1.78042
169.969	1.95291	2.08004	1.22125	1.48697	3.17592	1.62501
170.969	1.69133	1.82224	1.11705	1.33554	2.80765	1.56633
171.968	1.46707	1.65575	1.11227	1.21727	2.6739	1.47064
172.968	1.41422	1.48494	1.09637	1.20935	2.40467	1.30918
173.968	1.28865	1.403	1.12014	1.0966	2.23679	1.29783
174.968	1.21385	1.30071	1.03431	1.11586	2.10595	1.22337
175.968	1.17488	1.24257	1.07784	1.05762	1.88449	1.20081
176.967	1.07873	1.20824	1.06688	1.0055	1.82873	1.13608
177.967	1.03364	1.1664	1.02597	0.981011	1.72853	1.08506
178.967	1.01632	1.06498	0.984136	0.953532	1.55645	1.15009
179.967	0.951672	1.03137	1.04465	0.894095	1.53597	1.10438
180.967	0.894787	1.00468	1.0022	0.946961	1.53234	1.04319
181.967	0.927186	1.03238	0.939676	0.886927	1.48079	1.07135
182.966	0.917332	0.99804	0.940448	0.864974	1.39293	0.999543
183.966	0.849099	0.995154	0.978578	0.859299	1.41762	1.03405
184.966	0.877915	0.957789	0.961751	0.824503	1.40644	1.0224
185.966	0.853728	0.891859	0.971014	0.823308	1.37144	0.963271
186.966	0.833422	0.911047	0.944925	0.794934	1.30929	0.957963
187.965	0.832974	0.890705	0.927326	0.772682	1.30595	0.976247
188.965	0.817745	0.909604	0.885182	0.770741	1.34094	0.928916
189.965	0.846412	0.900804	0.902472	0.785675	1.26935	0.907389
190.965	0.787884	0.887387	0.914359	0.762378	1.26049	0.941007
191.965	0.80595	0.847136	0.918372	0.776266	1.21954	0.950738
192.964	0.795947	0.863438	0.947704	0.774325	1.20967	0.897952
193.964	0.762651	0.844539	0.91405	0.748937	1.25643	0.88424
194.964	0.756082	0.852618	0.918218	0.734152	1.1555	0.908126
195.964	0.753693	0.884502	0.93489	0.718322	1.16334	0.898247
196.964	0.799679	0.822611	0.94477	0.749086	1.11339	0.883502
197.964	0.766085	0.823332	0.899384	0.724445	1.1237	0.850179
198.963	0.774447	0.836749	0.948321	0.74371	1.02872	0.837499
199.963	0.758322	0.819726	0.897378	0.774175	1.03671	0.84959
200.963	0.749214	0.819726	0.892901	0.692636	1.04717	0.885124
201.963	0.749214	0.805299	0.968698	0.734003	1.06343	0.830274
202.963	0.741599	0.795344	0.936589	0.755956	1.04194	0.795034
203.962	0.736523	0.821601	0.967463	0.74595	1.002	0.837057
204.962	0.756082	0.815253	0.961134	0.75058	0.954083	0.821575
205.962	0.774745	0.771685	0.913124	0.736243	0.959165	0.803291
206.962	0.745481	0.830834	0.957892	0.695772	0.953502	0.776898
207.962	0.755783	0.807174	0.906794	0.677404	0.984143	0.798573
208.962	0.744884	0.774281	0.892129	0.735646	0.980367	0.801522
209.961	0.735478	0.795344	0.933038	0.681137	0.917488	0.82644
210.961	0.66187	0.791593	0.915902	0.722205	0.935785	0.845461
211.961	0.720547	0.760143	0.875302	0.706375	0.994599	0.809926
212.961	0.695315	0.797797	0.81772	0.677702	1.00796	0.843397
213.961	0.720846	0.762019	0.889041	0.705629	0.929396	0.866251
214.96	0.72204	0.757691	0.850756	0.666651	0.982545	0.843102
215.96	0.710544	0.742687	0.81417	0.66023	0.867678	0.773507
216.96	0.719353	0.769088	0.884256	0.634394	0.931283	0.778815
217.96	0.727714	0.766058	0.84983	0.660528	0.908629	0.819658
218.96	0.700988	0.73908	0.89923	0.692785	0.926346	0.781174
219.96	0.708155	0.779764	0.872523	0.652464	0.931574	0.723522
220.959	0.699047	0.769088	0.887806	0.671281	0.870292	0.734286
221.959	0.712933	0.75394	0.839178	0.693084	0.925765	0.781469
222.959	0.708901	0.742831	0.910345	0.697266	0.883507	0.733844
223.959	0.70711	0.733598	0.875919	0.743262	0.908629	0.825998
224.959	0.70711	0.727683	0.863261	0.681884	0.829195	0.787809
225.958	0.730103	0.749467	0.886571	0.6556	0.918214	0.829389
226.958	0.698002	0.739513	0.888578	0.665158	0.87581	0.777636
227.958	0.724429	0.799672	0.851065	0.660528	0.933171	0.81435
228.958	0.70069	0.744562	0.894599	0.699207	0.965845	0.808747
229.958	0.722488	0.749179	0.873295	0.603182	0.914148	0.796656
230.958	0.710544	0.755671	0.855696	0.667398	0.857803	0.735761
231.957	0.733835	0.73908	0.805216	0.670833	0.8594	0.773949
232.957	0.714426	0.730568	0.891357	0.642458	0.8594	0.782206
233.957	0.683669	0.74788	0.819419	0.664411	0.857513	0.734581
234.957	0.686058	0.749035	0.83887	0.686662	0.863031	0.725144
235.957	0.696658	0.712824	0.846588	0.697714	0.841829	0.720868
236.956	0.729954	0.709217	0.827755	0.680838	0.864193	0.74328
237.956	0.718905	0.729414	0.82019	0.636037	0.79231	0.73871
238.956	0.696658	0.705033	0.866966	0.656347	0.779676	0.765987
239.956	0.708603	0.714411	0.807377	0.623044	0.825129	0.758025
240.956	0.690686	0.743552	0.843501	0.604526	0.825419	0.758025
241.955	0.693374	0.731434	0.821271	0.631706	0.826726	0.741658
242.955	0.706662	0.750189	0.841185	0.624537	0.83936	0.728536
243.955	0.670679	0.748025	0.828835	0.641861	0.787953	0.782649
244.955	0.697554	0.743985	0.815405	0.629914	0.831373	0.712317
245.955	0.690985	0.728405	0.844427	0.656048	0.723767	0.751537
246.955	0.705468	0.734608	0.803518	0.6444	0.74947	0.724407
247.954	0.669634	0.72826	0.856468	0.6556	0.793762	0.732222
248.954	0.687999	0.707197	0.852918	0.68054	0.796376	0.738267
249.954	0.718308	0.708063	0.799195	0.636485	0.807703	0.753012
250.954	0.718308	0.71643	0.790859	0.652613	0.714618	0.773212
251.954	0.680384	0.705033	0.823432	0.667099	0.806251	0.732664
252.953	0.691284	0.736483	0.834856	0.667547	0.804944	0.758467
253.953	0.734582	0.717007	0.887961	0.618713	0.794343	0.762301
254.953	0.704721	0.730568	0.817412	0.628719	0.786356	0.756108
255.953	0.71129	0.697387	0.843038	0.646341	0.788534	0.746377
256.953	0.693374	0.721047	0.879624	0.636783	0.823967	0.76407
257.953	0.679638	0.716863	0.880242	0.62842	0.826291	0.751537
258.952	0.680981	0.719171	0.874067	0.642458	0.814238	0.686956
259.952	0.639773	0.709073	0.819882	0.618862	0.72914	0.740626
260.952	0.67262	0.72624	0.825285	0.601091	0.787808	0.722785
261.952	0.677547	0.729126	0.825593	0.583618	0.785775	0.705386
262.952	0.690238	0.752353	0.796725	0.58541	0.78258	0.761711
263.951	0.682325	0.728405	0.834393	0.616473	0.779676	0.753454
264.951	0.691731	0.715709	0.841957	0.640517	0.76922	0.763333
265.951	0.718308	0.719171	0.806605	0.620654	0.792745	0.712611
266.951	0.676353	0.726096	0.841648	0.649925	0.805379	0.72249
267.951	0.68994	0.716142	0.847051	0.652016	0.802765	0.768199
268.951	0.707558	0.71845	0.832386	0.672027	0.74584	0.733549
269.95	0.690537	0.724365	0.849058	0.641861	0.74947	0.760384
270.95	0.67486	0.72624	0.839487	0.56525	0.7258	0.766724
271.95	0.662617	0.71845	0.83007	0.597059	0.76922	0.751243
272.95	0.673516	0.723211	0.859865	0.61035	0.748163	0.714528
273.95	0.657391	0.69681	0.890276	0.629167	0.777933	0.727798
274.949	0.65127	0.719749	0.809847	0.647984	0.764718	0.765692
275.949	0.680235	0.714411	0.792403	0.694129	0.735384	0.775129
276.949	0.643954	0.687721	0.876846	0.656645	0.724928	0.766429
277.949	0.656197	0.676901	0.864496	0.624836	0.756296	0.784566
278.949	0.646492	0.706187	0.815096	0.620057	0.748744	0.766282
279.948	0.66844	0.713256	0.876691	0.645296	0.77895	0.749768
280.948	0.680235	0.703302	0.871597	0.606617	0.733642	0.661152
281.948	0.651867	0.673727	0.854924	0.664859	0.731754	0.713791
282.948	0.653061	0.700561	0.847515	0.638725	0.752229	0.736055
283.948	0.688447	0.689164	0.887961	0.641861	0.706776	0.698604
284.948	0.673815	0.690318	0.852918	0.667099	0.700387	0.788252
285.947	0.698301	0.728693	0.916057	0.634095	0.774883	0.732222
286.947	0.664259	0.672573	0.835165	0.632303	0.696756	0.749326
287.947	0.66202	0.708063	0.845508	0.649776	0.708955	0.756108
288.947	0.70487	0.662907	0.894599	0.604974	0.705179	0.748883
289.947	0.674263	0.714699	0.851065	0.652464	0.683251	0.711137
290.946	0.662318	0.707341	0.812935	0.641861	0.735675	0.732222
291.946	0.649329	0.678055	0.820654	0.653659	0.660161	0.765103
292.946	0.679488	0.719749	0.892901	0.601539	0.700822	0.727798
293.946	0.649329	0.708784	0.862026	0.590936	0.667277	0.709957
294.946	0.70069	0.66435	0.830842	0.583469	0.717522	0.698309
295.946	0.679041	0.724365	0.778664	0.622745	0.636781	0.714086
296.945	0.631263	0.709938	0.818955	0.592877	0.696756	0.755666
297.945	0.648134	0.718017	0.828063	0.632154	0.72943	0.761711
298.945	0.665454	0.681806	0.774959	0.607363	0.736255	0.759942

## Sheet: Fig. 5d
[GST-PEX39] (µM)	Fraction of PEX7 bound			Fraction of PEX7 bound			Fraction of PEX7 bound			Fraction of PEX7 bound
	+ PEX39 (WT)			+ PEX39 (∆APH)			+ PEX39 (∆RPWE)			+ PEX39 (∆APH + ∆RPWE)
	Replicate 1	Replicate 2	Replicate 3	Replicate 1	Replicate 2	Replicate 3	Replicate 1	Replicate 2	Replicate 3	Replicate 1	Replicate 2	Replicate 3
0	0	0	0	0	0	0	0	0.042	0.039	0	0	0
0.03	0.085	0.094	0.074	0.053	0.05	0.058	0.003	0	0	0.023	0.024	0.038
0.1	0.164	0.163	0.162	0.088	0.096	0.061	0.051	0.078	0.06	0.086	0.042	0.051
0.25	0.208	0.219	0.162	0.163	0.122	0.099	0.016	0.044	0.004	0.086	0.019	0.074
0.5	0.394	0.408	0.376	0.369	0.367	0.367	0.08	0.081	0.055	0.002	-0.015	0.01
1	0.68	0.716	0.677	0.745	0.747	0.731	0.078	0.119	0.059	0.05	0.037	0.058
3	0.95	0.961	0.964	0.963	0.964	0.958	0.156	0.181	0.102	0.001	0.014	0
10	0.937	0.912	0.957	0.959	0.955	0.983	0.301	0.242	0.173	0.023	0.006	0.05

## Sheet: Fig. 6b
Time (min)	Percent PEX7-GFP signal remaining in gel
	no PEX39 (0×)			+ PEX39 (1×)			+ PEX39 (2×)			+ PEX39 (4×)
	Replicate 1	Replicate 2	Replicate 3	Replicate 1	Replicate 2	Replicate 3	Replicate 1	Replicate 2	Replicate 3	Replicate 1	Replicate 2	Replicate 3
0	100	100	100	100	100	100	100	100	100	100	100	100
2	101.718	102.546	102.37	100.27	101.475	100.362	99.682	100.314	98.0392	95.262	96.3585	93.2432
4	102.405	103.636	104.265	100.27	102.36	101.087	99.682	100.314	99.0196	88.778	94.6779	89.1892
6	103.78	104	105.213	98.383	103.835	102.536	96.815	100	99.0196	85.287	91.8768	85.1351
8	104.467	105.455	105.687	98.922	104.13	102.899	95.86	100.314	98.5294	80.798	88.2353	79.7297
10	105.155	106.546	106.635	99.461	104.425	102.899	94.268	99.373	97.0588	75.062	84.3137	72.5225
12	105.498	106.182	108.057	99.73	105.015	103.261	92.994	97.8056	95.5882	69.327	80.3922	64.8649
14	106.873	106.546	109.953	100.539	104.72	102.536	90.127	96.8652	92.6471	64.09	76.1905	55.4054
16	106.873	106.546	110.901	100.27	105.31	102.536	88.217	95.2978	90.1961	58.105	72.8291	47.2973
18	107.56	108	111.848	101.078	106.195	102.536	85.032	94.0439	86.7647	52.618	68.9076	41.4414
20	108.247	109.818	110.901	101.078	105.9	102.174	81.847	92.163	83.8235	46.883	63.8655	35.5856
22	108.247	109.455	111.848	102.156	105.605	100.725	78.981	90.5956	82.8431	42.145	59.3838	31.5315
24	108.935	110.182	114.218	101.887	105.9	101.449	75.796	89.6552	78.9216	38.155	54.0616	26.5766
26	109.966	110.909	115.166	102.156	105.015	100.362	72.293	88.0878	75.4902	33.915	48.1793	23.8739
28	109.966	111.273	115.64	102.426	104.72	99.6377	68.471	85.8934	71.5686	29.925	42.0168	19.8198
30	110.653	112	116.588	102.426	105.015	98.913	64.331	84.6395	69.1176	26.434	36.4146	17.1171
32	110.997	113.454	117.062	101.617	105.015	98.913	61.465	83.3856	65.1961	22.195	31.0924	17.1171
34	111.684	113.091	118.483	101.078	104.13	98.5507	57.643	80.5643	61.7647	19.202	26.6106	13.5135
36	112.027	114.182	119.905	100.27	104.13	97.1014	53.185	78.9969	58.3333	16.958	22.6891	12.6126
38	112.371	114.182	120.379	99.73	102.95	96.7391	50	77.116	53.9216	14.464	19.6078	9.9099
40	112.715	116	121.801	99.461	102.36	95.2899	46.815	75.2351	50	12.718	17.6471	8.5586
42	112.715	115.636	122.749	97.844	102.36	95.6522	43.949	73.0408	45.098	10.973	14.0056	7.2072
44	113.746	116.727	123.697	97.305	101.77	94.5652	41.083	71.4734	41.6667	9.726	12.8852	8.1081
46	114.089	117.818	124.645	97.574	101.475	93.8406	38.535	69.906	39.2157	8.479	10.6443	6.3063
48	115.12	117.454	125.118	96.226	100.885	93.4783	35.669	67.7116	36.2745	7.731	9.2437	6.7568
50	115.808	117.454	126.066	95.957	100.59	92.7536	33.121	65.8307	31.3725	6.983	7.2829	5.8559
52	115.464	117.818	127.014	95.418	99.705	92.029	30.255	63.6364	28.9216	6.484	6.7227	5.4054
54	116.495	120	129.384	94.879	99.115	92.3913	28.025	61.442	26.9608	5.486	6.1625	4.955
56	116.151	119.273	129.384	94.07	98.8201	91.3043	26.115	59.8746	24.0196	5.486	5.3221	4.955
58	117.526	120.727	129.858	93.531	97.9351	89.8551	23.567	57.0533	21.5686	4.738	4.7619	4.5045
60	117.526	121.818	130.806	93.261	97.6401	90.2174	22.611	55.4859	21.5686	3.99	3.9216	4.5045

## Sheet: Fig. 6c
Time (min)	Percent PEX7-GFP signal remaining in gel
	+ PEX39 (WT)			+ PEX39 (∆APH)			+ PEX39 (∆RPWE)			+ PEX39 (∆APH + ∆RPWE)
	Replicate 1	Replicate 2	Replicate 3	Replicate 1	Replicate 2	Replicate 3	Replicate 1	Replicate 2	Replicate 3	Replicate 1	Replicate 2	Replicate 3
0	100	100	100	100	100	100	100	100	100	100	100	100
2	89.8917	88.9952	90.1235	102.262	102.545	95.5326	103.721	101.572	102.158	100.957	101.25	101.498
4	84.8375	84.2105	85.1852	102.715	103.636	91.4089	106.047	102.516	102.518	101.914	103.75	102.996
6	77.9783	78.4689	81.07	102.715	101.818	86.9416	106.977	103.145	103.237	103.828	105.625	104.494
8	70.3971	69.378	75.7202	103.167	101.818	83.1615	107.442	103.774	103.957	104.306	107.5	104.12
10	62.0939	59.3301	67.4897	103.167	98.9091	79.7251	109.302	103.774	103.957	105.742	109.375	104.869
12	53.0686	52.1531	59.6708	101.81	96.7273	73.8832	110.233	104.717	105.396	107.177	108.75	105.993
14	45.4874	46.89	50.6173	100.905	94.5455	68.3849	110.698	105.031	105.036	107.656	110.625	106.742
16	39.3502	41.6268	43.2099	99.5475	91.6364	64.2612	111.628	105.975	105.755	108.134	111.875	107.491
18	33.574	36.3636	38.6831	97.7376	87.2727	60.1375	112.093	105.975	106.835	110.526	114.375	107.865
20	29.9639	31.5789	34.1564	95.0226	84	56.701	113.953	107.547	107.554	111.005	115.625	108.614
22	25.6318	28.2297	28.8066	91.4027	80	53.2646	115.349	107.547	108.273	112.44	117.5	109.738
24	21.6607	23.9234	24.6914	86.4253	74.9091	50.5155	115.814	106.918	108.993	114.354	119.375	111.236
26	18.0505	20.0957	21.8107	82.3529	70.5455	47.4227	116.279	108.491	108.633	114.833	120.625	111.236
28	15.5235	18.1818	18.5185	77.8281	66.1818	45.0172	118.14	108.176	109.353	115.789	121.25	111.236
30	13.7184	15.7895	15.6379	72.8507	62.9091	42.268	117.674	108.491	110.072	117.703	121.875	111.61
32	11.5523	13.3971	13.9918	67.8733	60.3636	39.8625	120	108.805	112.23	118.66	125	112.734
34	10.4693	12.4402	11.9342	63.8009	55.6364	38.1443	120.93	109.119	111.511	118.66	125.625	113.109
36	9.02527	9.56938	9.87654	60.181	52.3636	36.0825	122.791	110.063	111.871	120.574	128.125	113.483
38	7.58123	9.09091	9.46502	57.0136	50.1818	33.677	123.721	111.635	112.23	121.531	128.125	114.232
40	6.49819	8.13397	7.81893	52.9412	46.5455	31.9588	124.651	111.635	113.309	122.01	129.375	115.356
42	6.85921	7.17703	7.40741	49.3213	43.2727	29.5533	125.116	111.95	112.95	123.923	130.625	115.356
44	5.41516	6.69856	7.40741	46.1538	41.0909	27.8351	125.581	111.635	114.388	125.359	132.5	115.356
46	5.41516	5.74163	6.17284	42.9864	37.8182	27.1478	126.512	112.264	114.748	125.837	132.5	115.73
48	5.05415	4.78469	5.76132	40.724	36	25.0859	128.837	113.208	115.108	126.316	134.375	116.854
50	4.69314	4.78469	5.34979	36.6516	33.8182	23.7113	128.372	113.522	116.547	127.751	134.375	116.854
52	4.69314	4.78469	4.93827	34.8416	31.6364	21.3058	129.767	114.151	116.547	128.708	136.875	117.978
54	3.2491	3.82775	3.7037	32.5792	29.8182	20.6186	131.163	114.78	117.266	129.187	138.125	117.603
56	3.97112	3.82775	4.52675	30.3167	28	18.9003	132.093	114.78	117.266	130.622	139.375	118.727
58	3.2491	3.34928	4.52675	28.9593	25.4545	17.5258	133.488	116.352	117.266	131.579	140	119.85
60	3.61011	3.82775	4.52675	27.1493	24.7273	16.8385	133.488	116.038	117.626	133.014	141.875	120.974

## Sheet: Fig. 6d
Time (min)	Percent PEX7-GFP signal remaining in gel			Percent PEX5-GFP signal remaining in gel
	+ PEX39 (WT)			+ PEX39 (WT)
	Replicate 1	Replicate 2	Replicate 3	Replicate 1	Replicate 2	Replicate 3
0	100	100	100	100	100	100
2	89.8917	88.9952	90.1235	102.041	101.498	101.136
4	84.8375	84.2105	85.1852	101.633	101.124	102.273
6	77.9783	78.4689	81.07	103.265	101.873	101.515
8	70.3971	69.378	75.7202	102.857	101.873	103.409
10	62.0939	59.3301	67.4897	103.673	102.996	103.03
12	53.0686	52.1531	59.6708	103.673	102.247	104.167
14	45.4874	46.89	50.6173	104.49	102.247	103.409
16	39.3502	41.6268	43.2099	104.898	103.745	104.545
18	33.574	36.3636	38.6831	105.306	104.494	104.167
20	29.9639	31.5789	34.1564	105.306	104.494	104.545
22	25.6318	28.2297	28.8066	106.122	104.12	106.061
24	21.6607	23.9234	24.6914	106.531	104.494	105.682
26	18.0505	20.0957	21.8107	107.755	104.494	105.682
28	15.5235	18.1818	18.5185	106.531	105.618	106.439
30	13.7184	15.7895	15.6379	106.531	105.618	106.439
32	11.5523	13.3971	13.9918	108.163	105.993	107.197
34	10.4693	12.4402	11.9342	108.571	105.618	107.576
36	9.02527	9.56938	9.87654	108.571	106.367	107.197
38	7.58123	9.09091	9.46502	108.163	106.742	108.333
40	6.49819	8.13397	7.81893	110.204	107.491	107.955
42	6.85921	7.17703	7.40741	109.388	106.742	108.333
44	5.41516	6.69856	7.40741	110.612	108.614	109.091
46	5.41516	5.74163	6.17284	110.204	107.116	108.333
48	5.05415	4.78469	5.76132	111.429	108.614	109.848
50	4.69314	4.78469	5.34979	111.02	108.989	109.848
52	4.69314	4.78469	4.93827	111.429	108.614	109.47
54	3.2491	3.82775	3.7037	112.653	109.738	110.227
56	3.97112	3.82775	4.52675	112.653	108.989	110.227
58	3.2491	3.34928	4.52675	112.653	110.112	110.985
60	3.61011	3.82775	4.52675	112.653	109.738	112.121

## Sheet: Fig. 6e
Time (min)	Percent PEX7-GFP signal remaining in gel (+ PTS2 peptide + PEX5-21)												Percent PEX7-GFP signal remaining in gel (+ PTS2 peptide + PEX5S)
	no PEX39 (0×)			+ PEX39 (1×)			+ PEX39 (2×)			+ PEX39 (4×)			no PEX39 (0×)			+ PEX39 (1×)			+ PEX39 (2×)			+ PEX39 (4×)
	Replicate 1	Replicate 2	Replicate 3	Replicate 1	Replicate 2	Replicate 3	Replicate 1	Replicate 2	Replicate 3	Replicate 1	Replicate 2	Replicate 3	Replicate 1	Replicate 2	Replicate 3	Replicate 1	Replicate 2	Replicate 3	Replicate 1	Replicate 2	Replicate 3	Replicate 1	Replicate 2	Replicate 3
0	100	100	100	100	100	100	100	100	100	100	100	100	100	100	100	100	100	100	100	100	100	100	100	100
2	100.851	101.838	101.277	102.712	100.787	101.626	100.692	101.961	99.6154	100	99.3289	100.929	101.613	101.323	100.875	101.194	101.719	100.263	99.7396	99.723	101.034	97.7591	101.199	97.541
4	101.277	102.206	102.128	100	101.575	102.439	97.232	101.961	99.6154	94.702	98.9933	100.929	102.419	101.852	102.332	102.388	102.292	100.263	100.26	99.723	100.258	95.7983	100.719	96.1749
6	102.979	101.838	102.553	98.983	101.968	103.659	96.194	103.431	98.8462	94.702	98.6577	100.619	103.226	101.852	103.207	101.791	102.579	101.053	100.26	99.169	98.9664	94.1176	98.5612	92.8962
8	102.553	103.676	103.404	100.339	103.937	104.472	97.232	104.412	98.8462	93.377	97.9866	100.31	103.226	102.381	104.082	102.388	102.865	100.789	99.2188	98.338	98.4496	92.9972	97.3621	91.2568
10	103.404	104.044	103.404	100.678	103.15	104.878	97.232	104.902	97.6923	92.384	97.3154	100.31	104.301	103.704	104.373	101.791	102.292	100.263	97.9167	96.3989	97.416	89.916	95.6835	87.9781
12	104.255	103.676	103.404	101.695	104.331	106.098	97.578	105.392	97.6923	91.391	96.9799	100	104.301	103.968	105.539	102.388	102.865	100	97.1354	94.7368	96.124	87.1148	93.765	83.8798
14	104.255	104.412	103.83	101.017	105.512	106.504	97.232	105.882	98.0769	91.06	96.3087	99.3808	104.839	104.497	105.539	101.791	102.292	100.263	95.3125	93.0748	94.5736	83.4734	91.3669	78.9617
16	104.255	104.412	104.255	102.034	105.118	106.098	97.578	106.373	97.6923	89.735	94.9664	99.0712	104.839	104.233	106.414	101.194	102.292	98.9474	92.4479	89.7507	90.9561	79.5518	87.7698	74.0437
18	105.106	105.882	104.681	102.373	105.512	107.724	97.924	107.843	96.9231	89.073	94.2953	99.0712	105.376	104.762	106.706	101.791	102.006	98.4211	90.8854	87.8116	88.8889	75.6303	84.4125	69.6721
20	105.532	105.515	105.106	102.373	105.906	107.724	97.578	105.882	96.5385	89.404	92.6174	97.8328	105.914	104.497	107.872	100.895	100.573	97.6316	87.5	85.0416	87.0801	71.4286	81.295	65.5738
22	105.106	105.515	105.106	102.034	106.299	107.724	99.308	107.353	96.1538	88.411	92.2819	97.8328	105.914	105.556	108.455	100.597	101.146	97.3684	85.6771	82.8255	85.0129	67.2269	79.3765	61.4754
24	105.957	106.25	105.532	103.39	106.299	107.724	98.616	108.333	95.7692	88.079	91.6107	97.2136	106.72	106.085	109.329	99.7015	99.7135	96.8421	82.8125	79.7784	81.6537	62.7451	76.259	57.377
26	106.383	107.353	106.383	103.39	106.693	108.13	98.616	107.353	95.3846	87.086	91.6107	97.2136	107.796	105.82	109.621	100.597	99.1404	96.3158	80.2083	76.7313	79.0698	56.8627	73.6211	52.7322
28	106.383	107.353	107.234	104.068	107.087	108.943	99.308	107.353	95	86.424	90.9396	96.2848	107.258	106.085	110.787	100	99.1404	96.0526	77.3438	74.5152	77.261	49.5798	70.5036	48.0874
30	107.234	106.985	107.234	104.746	107.087	110.163	98.962	106.373	95.7692	85.762	90.604	95.0464	107.258	106.878	110.787	98.806	98.5673	94.7368	75.2604	72.2992	74.9354	43.6975	66.6667	43.4426
32	107.66	107.721	107.234	104.068	107.874	108.943	98.27	107.843	93.8462	84.437	90.2685	94.1176	107.796	107.143	111.953	99.403	97.4212	95	72.6562	69.5291	73.385	37.2549	62.8297	38.7978
34	108.511	108.088	109.787	104.407	107.087	109.35	97.578	107.353	94.2308	83.113	90.2685	93.4985	108.602	107.937	113.12	99.403	96.8481	94.4737	70.0521	66.482	72.093	31.0924	58.753	33.6066
36	108.085	107.721	109.362	103.729	107.48	110.163	96.886	108.333	94.2308	82.119	89.2617	92.8793	109.14	108.201	113.411	97.9104	95.9885	93.9474	66.9271	64.2659	70.2842	26.0504	54.9161	27.8689
38	109.787	109.191	110.213	105.085	108.268	110.163	96.886	107.353	93.8462	82.781	88.5906	91.6409	108.871	108.995	113.411	97.9104	95.4155	92.6316	63.8021	62.0499	67.9587	21.2885	50.1199	22.6776
40	108.511	109.559	109.787	104.746	108.268	109.756	97.578	106.863	93.0769	81.126	87.9195	91.3313	109.14	108.995	114.577	97.3134	95.4155	92.3684	61.1979	59.5568	65.8915	18.4874	45.3237	18.0328
42	109.362	109.191	110.638	105.085	108.268	110.976	97.232	107.353	93.0769	80.464	87.5839	90.7121	109.409	108.995	115.452	97.6119	94.5559	92.1053	58.0729	56.7867	63.8243	15.6863	40.7674	14.7541
44	110.213	109.926	111.064	105.763	109.449	110.976	96.54	107.353	92.6923	80.132	86.9128	89.1641	109.946	110.317	115.16	96.7164	93.9828	90.5263	55.4688	54.2936	61.7571	13.1653	35.7314	11.4754
46	110.213	111.029	110.638	105.763	109.843	110.976	97.578	106.863	92.6923	79.139	86.2416	89.4737	110.753	110.582	115.743	95.8209	93.6963	89.7368	52.8646	51.2465	59.9483	10.3641	30.4556	8.74317
48	110.638	111.029	110.638	106.78	109.055	110.569	96.886	107.353	91.1538	78.808	85.5705	87.9257	110.753	110.582	116.91	95.5224	92.8367	88.9474	50.5208	49.0305	57.8811	8.6835	23.9808	6.8306
50	111.064	111.397	111.915	106.78	109.449	110.976	97.232	106.863	92.3077	78.477	85.5705	87.3065	112.097	110.847	117.784	94.9254	92.5501	87.1053	47.6562	46.5374	55.5556	7.0028	19.4245	5.46448
52	111.489	111.397	111.915	106.78	110.63	111.382	97.924	107.843	91.5385	77.815	85.5705	86.6873	112.366	112.169	118.367	94.6269	91.6905	87.1053	45.3125	43.7673	54.2636	5.8824	15.3477	3.55191
54	111.915	111.765	112.766	107.119	109.843	111.789	96.886	106.863	92.3077	77.483	84.2282	86.0681	111.828	112.169	118.95	93.7313	90.8309	86.8421	42.9688	41.2742	51.6796	4.4818	12.7098	3.55191
56	112.766	112.5	113.617	107.458	111.024	111.382	97.924	106.373	90.7692	77.483	84.5638	85.7585	112.903	112.698	119.534	93.1343	90.5444	85.7895	39.5833	39.0582	49.354	3.9216	10.5516	2.45902
58	113.192	112.868	113.192	108.136	110.63	111.382	98.27	108.333	92.3077	77.815	83.8926	84.8297	112.634	112.963	119.825	92.2388	89.6848	84.7368	36.4583	35.4571	47.5452	2.8011	8.39329	1.91257
60	112.766	113.235	114.043	108.475	110.236	112.195	98.27	107.843	91.9231	76.821	83.557	84.2105	113.441	113.492	120.7	91.6418	89.3983	84.2105	34.375	32.41	44.7028	2.8011	6.47482	1.0929

## Sheet: Fig. 6g
Time (min)	Percent PEX7-GFP influx												Percent PEX7-GFP influx (+ PTS2 peptide + PEX5-21)												Percent PEX7-GFP influx (+ PTS2 peptide + PEX5S)
	no PEX39 (0×)			+ PEX39 (1×)			+ PEX39 (2×)			+ PEX39 (4×)			no PEX39 (0×)			+ PEX39 (1×)			+ PEX39 (2×)			+ PEX39 (4×)			no PEX39 (0×)			+ PEX39 (1×)			+ PEX39 (2×)			+ PEX39 (4×)
	Replicate 1	Replicate 2	Replicate 3	Replicate 1	Replicate 2	Replicate 3	Replicate 1	Replicate 2	Replicate 3	Replicate 1	Replicate 2	Replicate 3	Replicate 1	Replicate 2	Replicate 3	Replicate 1	Replicate 2	Replicate 3	Replicate 1	Replicate 2	Replicate 3	Replicate 1	Replicate 2	Replicate 3	Replicate 1	Replicate 2	Replicate 3	Replicate 1	Replicate 2	Replicate 3	Replicate 1	Replicate 2	Replicate 3	Replicate 1	Replicate 2	Replicate 3
60	92.524	132.948	74.528	49.645	60.527	62.401	14.576	15.433	14.73	7.357	5.802	7.696	110.858	101.688	87.454	66.88	83.899	114.523	50.795	68.223	111.257	53.842	47.057	58.495	97.945	89.192	112.863	23.191	21.558	32.481	5.154	5.013	4.961	2.693	2.263	2.329

[truncated: 5 more sheets: Fig. 6h, Fig. 6i, Fig. 8b, Extended Data Fig. 2b, Extended Data Fig. 9d]
